# Supplementary material for: Plasma metabolomic profiles associated with mortality and longevity in a prospective analysis of 13,512 individuals
Source: Nat Commun. 2023 Sep 16;14:5744. doi: 10.1038/s41467-023-41515-z (PMC10505179; doi:10.1038/s41467-023-41515-z)
Supplement: Supplementary file 4 — Supplementary Data 1-7 [file 41467_2023_41515_MOESM4_ESM.xlsx]

## Sheet: Supplementary Data 1
Supplementary Data 1. Associations of metabolites with all-cause, cardiovascular, and cancer mortality in the fully adjusted model in NHS/NHSII/HPFS
	All-cause mortality			Cardiovascular mortality			Cancer mortality
Metabolite	HR (95% CI)	P	FDR	HR (95% CI)	P	FDR	HR (95% CI)	P	FDR
C32:1 PC*	1.12 (1.08, 1.16)	<0.001	<0.001	1.17 (1.09, 1.27)	<0.001	0.001	1.04 (0.98, 1.11)	0.213	0.763
C16:1 CE*	1.11 (1.08, 1.15)	<0.001	<0.001	1.13 (1.05, 1.21)	0.001	0.008	1.07 (1.01, 1.14)	0.031	0.601
C34:1 PC*	1.11 (1.07, 1.14)	<0.001	<0.001	1.15 (1.07, 1.24)	<0.001	0.003	1.05 (0.98, 1.12)	0.143	0.725
C32:0 PC*	1.10 (1.07, 1.14)	<0.001	<0.001	1.17 (1.09, 1.25)	<0.001	0.001	1.04 (0.97, 1.11)	0.259	0.764
N2,N2-Dimethylguanosine	1.10 (1.06, 1.13)	<0.001	<0.001	1.07 (0.99, 1.15)	0.072	0.181	1.13 (1.06, 1.20)	<0.001	0.036
Ureidopropionic acid	1.09 (1.06, 1.13)	<0.001	<0.001	1.09 (1.02, 1.17)	0.014	0.058	1.07 (1.01, 1.14)	0.026	0.601
C36:1 PC*	1.09 (1.06, 1.13)	<0.001	<0.001	1.13 (1.05, 1.21)	0.001	0.008	1.06 (1.00, 1.13)	0.041	0.621
C48:2 TAG*	1.09 (1.06, 1.13)	<0.001	<0.001	1.13 (1.04, 1.22)	0.002	0.017	1.05 (0.98, 1.12)	0.17	0.761
C30:1 PC*	1.09 (1.06, 1.13)	<0.001	<0.001	1.13 (1.05, 1.22)	0.002	0.013	1.04 (0.97, 1.11)	0.255	0.764
C36:4 PE*	1.09 (1.06, 1.12)	<0.001	<0.001	1.15 (1.07, 1.22)	<0.001	0.001	1.03 (0.97, 1.09)	0.362	0.851
C48:1 TAG*	1.09 (1.05, 1.13)	<0.001	<0.001	1.11 (1.03, 1.20)	0.006	0.03	1.06 (0.99, 1.13)	0.083	0.685
C50:2 TAG*	1.09 (1.05, 1.13)	<0.001	<0.001	1.14 (1.06, 1.23)	0.001	0.008	1.05 (0.98, 1.12)	0.19	0.761
C46:1 TAG*	1.09 (1.05, 1.12)	<0.001	<0.001	1.11 (1.03, 1.20)	0.005	0.028	1.06 (0.99, 1.13)	0.091	0.685
C50:1 TAG*	1.09 (1.05, 1.12)	<0.001	<0.001	1.13 (1.05, 1.23)	0.002	0.013	1.06 (0.99, 1.13)	0.121	0.691
C36:1 DAG*	1.09 (1.05, 1.12)	<0.001	<0.001	1.15 (1.07, 1.24)	<0.001	0.003	1.04 (0.97, 1.11)	0.282	0.764
C16:0 Ceramide (d18:1)	1.09 (1.05, 1.12)	<0.001	<0.001	1.15 (1.08, 1.23)	<0.001	0.001	1.03 (0.97, 1.10)	0.353	0.842
Pseudouridine	1.08 (1.05, 1.12)	<0.001	<0.001	1.07 (1.00, 1.15)	0.055	0.154	1.08 (1.01, 1.15)	0.022	0.583
C48:0 TAG*	1.08 (1.05, 1.12)	<0.001	<0.001	1.11 (1.03, 1.20)	0.007	0.034	1.06 (0.99, 1.13)	0.096	0.685
C50:0 TAG*	1.08 (1.05, 1.12)	<0.001	<0.001	1.12 (1.04, 1.21)	0.003	0.019	1.05 (0.98, 1.12)	0.14	0.724
4-Acetamidobutanoic acid	1.08 (1.05, 1.11)	<0.001	<0.001	1.12 (1.05, 1.20)	0.001	0.008	1.08 (1.02, 1.15)	0.014	0.49
C52:1 TAG*	1.08 (1.05, 1.12)	<0.001	<0.001	1.15 (1.07, 1.23)	<0.001	0.004	1.04 (0.98, 1.11)	0.217	0.763
C32:0 DAG*	1.08 (1.05, 1.12)	<0.001	<0.001	1.14 (1.06, 1.23)	0.001	0.006	1.04 (0.97, 1.11)	0.277	0.764
C34:2 PE*	1.08 (1.05, 1.12)	<0.001	<0.001	1.14 (1.07, 1.22)	<0.001	0.002	1.03 (0.97, 1.09)	0.377	0.851
C38:4 PE*	1.08 (1.05, 1.11)	<0.001	<0.001	1.15 (1.08, 1.23)	<0.001	0.001	1.02 (0.96, 1.09)	0.462	0.87
C46:0 TAG*	1.08 (1.04, 1.12)	<0.001	<0.001	1.10 (1.02, 1.18)	0.012	0.051	1.06 (1.00, 1.14)	0.059	0.685
C52:0 TAG*	1.08 (1.04, 1.12)	<0.001	<0.001	1.14 (1.06, 1.22)	0.001	0.008	1.03 (0.97, 1.10)	0.337	0.835
N1-Acetylspermidine	1.08 (1.04, 1.11)	<0.001	<0.001	1.07 (0.99, 1.15)	0.082	0.192	1.13 (1.06, 1.20)	<0.001	0.036
N4-Acetylcytidine	1.08 (1.04, 1.11)	<0.001	<0.001	1.09 (1.01, 1.17)	0.024	0.085	1.03 (0.96, 1.10)	0.45	0.87
C50:3 TAG*	1.08 (1.04, 1.11)	<0.001	<0.001	1.14 (1.06, 1.23)	0.001	0.006	1.02 (0.95, 1.09)	0.648	0.959
C34:0 DAG*	1.08 (1.04, 1.11)	<0.001	<0.001	1.15 (1.07, 1.23)	<0.001	0.004	1.01 (0.95, 1.08)	0.703	0.959
C38:3 PC*	1.08 (1.04, 1.11)	<0.001	<0.001	1.14 (1.06, 1.22)	<0.001	0.006	1.00 (0.94, 1.07)	0.959	0.988
C44:0 TAG*	1.07 (1.04, 1.11)	<0.001	<0.001	1.09 (1.02, 1.18)	0.017	0.066	1.06 (0.99, 1.13)	0.101	0.685
C49:2 TAG*	1.07 (1.04, 1.11)	<0.001	<0.001	1.09 (1.02, 1.18)	0.016	0.062	1.05 (0.98, 1.12)	0.185	0.761
C18:1 LPE*	1.07 (1.04, 1.11)	<0.001	<0.001	1.11 (1.04, 1.19)	0.002	0.017	1.04 (0.98, 1.11)	0.188	0.761
C54:1 TAG*	1.07 (1.04, 1.11)	<0.001	<0.001	1.13 (1.05, 1.22)	0.001	0.008	1.04 (0.97, 1.11)	0.259	0.764
C32:1 DAG*	1.07 (1.04, 1.11)	<0.001	<0.001	1.13 (1.05, 1.22)	0.002	0.013	1.04 (0.97, 1.11)	0.277	0.764
C36:2 PE*	1.07 (1.04, 1.11)	<0.001	<0.001	1.14 (1.07, 1.22)	<0.001	0.001	1.02 (0.96, 1.09)	0.503	0.902
C38:5 PE*	1.07 (1.04, 1.10)	<0.001	<0.001	1.15 (1.08, 1.22)	<0.001	0.001	1.00 (0.94, 1.07)	0.96	0.988
C51:0 TAG*	1.07 (1.03, 1.11)	<0.001	0.001	1.09 (1.01, 1.18)	0.021	0.079	1.04 (0.98, 1.11)	0.221	0.764
C47:2 TAG*	1.07 (1.03, 1.11)	<0.001	0.001	1.10 (1.02, 1.18)	0.017	0.065	1.04 (0.97, 1.11)	0.228	0.764
C45:1 TAG*	1.07 (1.03, 1.10)	<0.001	0.001	1.09 (1.01, 1.17)	0.022	0.079	1.05 (0.99, 1.13)	0.114	0.685
C47:1 TAG*	1.07 (1.03, 1.10)	<0.001	0.001	1.09 (1.01, 1.17)	0.025	0.088	1.05 (0.99, 1.12)	0.122	0.691
C20:4 LPE	1.07 (1.03, 1.10)	<0.001	0.001	1.08 (1.00, 1.16)	0.048	0.14	1.05 (0.98, 1.11)	0.166	0.761
C46:2 TAG*	1.07 (1.03, 1.10)	<0.001	0.001	1.10 (1.03, 1.19)	0.009	0.042	1.04 (0.97, 1.11)	0.241	0.764
C34:1 DAG*	1.07 (1.03, 1.10)	<0.001	0.001	1.15 (1.07, 1.24)	<0.001	0.004	1.03 (0.96, 1.10)	0.417	0.87
C30:0 PC*	1.07 (1.03, 1.10)	<0.001	<0.001	1.12 (1.04, 1.20)	0.002	0.013	1.00 (0.94, 1.07)	0.939	0.988
1-Methylguanosine	1.06 (1.03, 1.10)	<0.001	0.002	1.08 (1.01, 1.17)	0.033	0.107	1.08 (1.01, 1.16)	0.034	0.601
7-Methylguanine	1.06 (1.03, 1.10)	<0.001	<0.001	1.06 (0.99, 1.14)	0.09	0.205	1.05 (0.99, 1.12)	0.116	0.685
C51:2 TAG*	1.06 (1.03, 1.10)	0.001	0.003	1.09 (1.01, 1.18)	0.026	0.09	1.02 (0.96, 1.10)	0.487	0.884
C36:3 PC*	1.06 (1.03, 1.10)	<0.001	0.002	1.11 (1.03, 1.20)	0.004	0.024	0.98 (0.92, 1.05)	0.601	0.948
C38:2 PC*	1.06 (1.03, 1.10)	<0.001	0.001	1.11 (1.03, 1.19)	0.004	0.025	0.98 (0.92, 1.05)	0.613	0.955
C36:2 DAG*	1.06 (1.03, 1.10)	0.001	0.002	1.14 (1.06, 1.23)	<0.001	0.006	1.02 (0.95, 1.08)	0.654	0.959
N6-Acetyl-L-lysine*	1.06 (1.03, 1.09)	<0.001	0.001	1.06 (0.99, 1.13)	0.086	0.197	1.02 (0.96, 1.08)	0.594	0.948
C51:1 TAG*	1.06 (1.02, 1.10)	0.001	0.003	1.09 (1.01, 1.17)	0.035	0.111	1.04 (0.97, 1.11)	0.31	0.805
C43:1 TAG*	1.06 (1.02, 1.09)	0.001	0.002	1.07 (1.00, 1.15)	0.051	0.146	1.05 (0.99, 1.12)	0.113	0.685
C45:2 TAG*	1.06 (1.02, 1.09)	0.001	0.003	1.10 (1.02, 1.18)	0.014	0.058	1.04 (0.97, 1.11)	0.256	0.764
C54:2 TAG*	1.06 (1.02, 1.09)	0.001	0.003	1.12 (1.05, 1.20)	0.001	0.008	1.03 (0.96, 1.10)	0.432	0.87
Acetaminophen	1.06 (1.02, 1.09)	0.001	0.002	1.15 (1.08, 1.23)	<0.001	0.001	1.00 (0.93, 1.07)	0.945	0.988
C34:1 PC plasmalogen*	1.05 (1.02, 1.09)	0.001	0.004	1.07 (1.00, 1.15)	0.046	0.137	1.06 (0.99, 1.13)	0.076	0.685
L-Acetylcarnitine	1.05 (1.02, 1.09)	0.001	0.003	1.09 (1.02, 1.16)	0.016	0.064	1.05 (0.99, 1.11)	0.099	0.685
C24:1 Ceramide (d18:1)*	1.05 (1.02, 1.09)	0.001	0.003	1.06 (0.99, 1.14)	0.074	0.182	1.05 (0.99, 1.12)	0.128	0.694
C55:2 TAG*	1.05 (1.02, 1.09)	0.003	0.008	1.11 (1.03, 1.20)	0.005	0.028	1.03 (0.96, 1.10)	0.463	0.87
C52:2 TAG*	1.05 (1.02, 1.09)	0.002	0.006	1.12 (1.04, 1.20)	0.003	0.022	1.03 (0.96, 1.10)	0.469	0.87
C14 carnitine	1.05 (1.02, 1.08)	0.003	0.009	1.08 (1.01, 1.16)	0.033	0.107	1.05 (0.98, 1.12)	0.153	0.758
C36:3 PE*	1.05 (1.02, 1.08)	0.001	0.004	1.10 (1.03, 1.18)	0.003	0.022	1.01 (0.95, 1.07)	0.801	0.97
C4-OH carnitine	1.05 (1.01, 1.08)	0.008	0.02	1.08 (1.00, 1.17)	0.055	0.154	1.06 (0.99, 1.13)	0.073	0.685
C43:0 TAG*	1.05 (1.01, 1.08)	0.005	0.015	1.07 (1.00, 1.15)	0.064	0.168	1.03 (0.97, 1.10)	0.311	0.805
C48:3 TAG*	1.05 (1.01, 1.08)	0.005	0.014	1.10 (1.03, 1.18)	0.005	0.028	1.02 (0.95, 1.08)	0.646	0.959
C34:2 DAG*	1.05 (1.01, 1.08)	0.006	0.015	1.11 (1.03, 1.19)	0.006	0.03	1.01 (0.95, 1.08)	0.677	0.959
C36:2 PE plasmalogen*	1.04 (1.01, 1.08)	0.007	0.018	1.10 (1.03, 1.18)	0.004	0.023	1.03 (0.97, 1.10)	0.346	0.842
C56:2 TAG*	1.04 (1.01, 1.08)	0.008	0.02	1.10 (1.02, 1.18)	0.01	0.047	1.02 (0.96, 1.09)	0.45	0.87
C18:2 LPE*	1.04 (1.01, 1.08)	0.01	0.024	1.04 (0.96, 1.12)	0.328	0.492	1.02 (0.96, 1.09)	0.525	0.903
C49:3 TAG*	1.04 (1.01, 1.08)	0.01	0.025	1.06 (0.98, 1.13)	0.137	0.284	0.99 (0.93, 1.06)	0.798	0.97
Cholesterol	1.04 (1.01, 1.08)	0.025	0.055	1.07 (1.00, 1.16)	0.064	0.168	0.99 (0.92, 1.07)	0.843	0.97
C56:1 TAG*	1.04 (1.01, 1.07)	0.017	0.039	1.10 (1.03, 1.18)	0.008	0.036	1.03 (0.96, 1.09)	0.43	0.87
C56:3 TAG*	1.04 (1.01, 1.07)	0.024	0.053	1.10 (1.03, 1.18)	0.008	0.036	0.99 (0.93, 1.06)	0.866	0.977
C34:0 PE*	1.04 (1.01, 1.07)	0.013	0.03	1.06 (0.99, 1.14)	0.077	0.183	1.00 (0.94, 1.06)	0.986	0.986
C38:6 PE*	1.04 (1.00, 1.07)	0.032	0.067	1.08 (1.00, 1.16)	0.05	0.144	1.04 (0.98, 1.12)	0.202	0.763
C34:2 PE plasmalogen*	1.04 (1.00, 1.07)	0.029	0.062	1.12 (1.05, 1.20)	0.001	0.008	1.02 (0.96, 1.08)	0.6	0.948
C40:6 PE*	1.03 (1.00, 1.07)	0.052	0.101	1.09 (1.01, 1.17)	0.026	0.09	1.04 (0.98, 1.11)	0.23	0.764
C32:2 PC*	1.03 (1.00, 1.07)	0.057	0.109	1.08 (1.00, 1.16)	0.038	0.118	0.98 (0.91, 1.04)	0.473	0.871
C53:2 TAG*	1.03 (1.00, 1.07)	0.082	0.151	1.07 (0.99, 1.15)	0.07	0.176	0.98 (0.92, 1.05)	0.623	0.959
C16:0 SM	1.03 (1.00, 1.07)	0.059	0.111	1.07 (0.99, 1.14)	0.08	0.188	1.01 (0.95, 1.08)	0.736	0.959
Allantoin	1.03 (1.00, 1.07)	0.091	0.162	1.04 (0.96, 1.12)	0.367	0.521	1.01 (0.94, 1.08)	0.818	0.97
C38:4 PC plasmalogen*	1.03 (1.00, 1.07)	0.042	0.084	1.06 (0.99, 1.14)	0.075	0.182	1.00 (0.94, 1.07)	0.907	0.988
Dimethylglycine	1.03 (1.00, 1.06)	0.061	0.115	1.00 (0.93, 1.07)	0.99	0.99	1.04 (0.98, 1.11)	0.187	0.761
C34:3 PC*	1.03 (1.00, 1.06)	0.093	0.163	1.09 (1.01, 1.17)	0.032	0.105	0.96 (0.90, 1.03)	0.241	0.764
Cytosine*	1.03 (1.00, 1.06)	0.097	0.169	1.01 (0.94, 1.09)	0.789	0.871	1.02 (0.96, 1.09)	0.462	0.87
C36:2 PC*	1.03 (1.00, 1.06)	0.094	0.164	1.05 (0.98, 1.13)	0.195	0.366	1.02 (0.96, 1.09)	0.567	0.947
Thyroxine	1.03 (1.00, 1.06)	0.09	0.161	0.97 (0.90, 1.04)	0.332	0.495	1.00 (0.94, 1.07)	0.894	0.988
4-Hydroxyhippuric acid	1.03 (1.00, 1.06)	0.093	0.163	1.03 (0.95, 1.11)	0.507	0.629	1.00 (0.94, 1.07)	0.925	0.988
Uric acid	1.03 (0.99, 1.06)	0.108	0.184	1.03 (0.95, 1.10)	0.487	0.62	1.06 (0.99, 1.13)	0.11	0.685
C36:4 PC-B*	1.03 (0.99, 1.06)	0.104	0.179	1.13 (1.05, 1.21)	0.001	0.011	0.96 (0.89, 1.02)	0.18	0.761
C50:4 TAG*	1.03 (0.99, 1.06)	0.107	0.182	1.06 (0.98, 1.15)	0.127	0.271	0.98 (0.92, 1.05)	0.522	0.903
Pantothenic acid	1.03 (0.99, 1.06)	0.124	0.204	1.08 (1.00, 1.17)	0.042	0.127	1.02 (0.95, 1.09)	0.563	0.947
C36:3 PE plasmalogen*	1.03 (0.99, 1.06)	0.112	0.187	1.07 (1.00, 1.15)	0.041	0.126	1.00 (0.94, 1.07)	0.967	0.988
Phenylacetylglutamine	1.03 (0.99, 1.06)	0.111	0.187	1.02 (0.94, 1.09)	0.685	0.781	1.00 (0.94, 1.07)	0.994	0.994
C34:2 PC plasmalogen*	1.02 (0.99, 1.06)	0.204	0.314	1.05 (0.97, 1.13)	0.223	0.39	1.03 (0.97, 1.10)	0.337	0.835
C24:1 SM*	1.02 (0.99, 1.06)	0.166	0.263	1.03 (0.96, 1.11)	0.35	0.503	1.02 (0.96, 1.09)	0.53	0.903
C12:1 carnitine*	1.02 (0.99, 1.06)	0.121	0.201	1.04 (0.97, 1.11)	0.306	0.477	1.02 (0.96, 1.08)	0.585	0.947
C22:5 LPC*	1.02 (0.99, 1.06)	0.258	0.391	1.03 (0.95, 1.11)	0.501	0.628	0.98 (0.92, 1.06)	0.67	0.959
L-Tyrosine	1.02 (0.99, 1.06)	0.135	0.22	1.03 (0.96, 1.10)	0.468	0.61	1.01 (0.95, 1.08)	0.681	0.959
1-Methylguanine	1.02 (0.99, 1.06)	0.233	0.355	1.07 (0.99, 1.15)	0.076	0.182	1.00 (0.93, 1.07)	0.966	0.988
3-Methylhistidine*	1.02 (0.98, 1.06)	0.283	0.425	1.04 (0.96, 1.12)	0.349	0.503	1.04 (0.97, 1.11)	0.246	0.764
C6 carnitine	1.02 (0.98, 1.06)	0.324	0.453	1.04 (0.96, 1.13)	0.318	0.483	0.99 (0.93, 1.06)	0.835	0.97
Citrulline	1.02 (0.98, 1.05)	0.313	0.447	0.96 (0.90, 1.03)	0.315	0.483	1.05 (0.98, 1.12)	0.138	0.724
C34:4 PC*	1.02 (0.98, 1.05)	0.363	0.488	1.06 (0.98, 1.15)	0.136	0.284	0.95 (0.89, 1.02)	0.16	0.761
3-Methylxanthine	1.02 (0.98, 1.05)	0.362	0.488	1.06 (0.98, 1.14)	0.161	0.324	0.97 (0.91, 1.03)	0.273	0.764
1-Methylhistamine	1.02 (0.98, 1.05)	0.329	0.456	1.06 (0.99, 1.14)	0.115	0.247	1.03 (0.96, 1.11)	0.406	0.87
C18:3 CE*	1.02 (0.98, 1.05)	0.306	0.445	1.00 (0.93, 1.08)	0.904	0.955	1.03 (0.96, 1.09)	0.444	0.87
L-Proline	1.02 (0.98, 1.05)	0.315	0.447	0.98 (0.91, 1.05)	0.587	0.702	1.02 (0.95, 1.08)	0.612	0.955
C14:1 carnitine*	1.02 (0.98, 1.05)	0.289	0.431	1.03 (0.96, 1.11)	0.381	0.531	1.02 (0.95, 1.08)	0.632	0.959
C4 carnitine	1.02 (0.98, 1.05)	0.336	0.463	1.03 (0.96, 1.10)	0.449	0.606	0.99 (0.93, 1.05)	0.663	0.959
C34:3 DAG*	1.02 (0.98, 1.05)	0.349	0.477	1.07 (1.00, 1.15)	0.06	0.161	0.99 (0.93, 1.05)	0.707	0.959
C38:5 DAG*	1.02 (0.98, 1.05)	0.305	0.445	1.09 (1.02, 1.17)	0.015	0.059	0.99 (0.93, 1.06)	0.819	0.97
N-Acetylornithine	1.02 (0.98, 1.05)	0.301	0.443	1.03 (0.96, 1.10)	0.466	0.61	1.01 (0.94, 1.07)	0.873	0.977
L-Isoleucine	1.01 (0.98, 1.05)	0.478	0.58	1.01 (0.94, 1.08)	0.841	0.904	1.04 (0.98, 1.11)	0.213	0.763
C58:6 TAG*	1.01 (0.98, 1.05)	0.435	0.551	1.04 (0.96, 1.12)	0.352	0.504	0.96 (0.90, 1.03)	0.233	0.764
Deoxycholic acid glycine conjugate*	1.01 (0.98, 1.05)	0.471	0.575	1.01 (0.94, 1.09)	0.819	0.889	1.04 (0.97, 1.11)	0.286	0.764
C36:4 PC plasmalogen*	1.01 (0.98, 1.05)	0.384	0.497	1.05 (0.98, 1.13)	0.161	0.324	1.03 (0.96, 1.10)	0.445	0.87
C50:5 TAG*	1.01 (0.98, 1.05)	0.376	0.496	1.04 (0.97, 1.12)	0.306	0.477	0.99 (0.92, 1.05)	0.675	0.959
C20:3 CE*	1.01 (0.98, 1.05)	0.38	0.497	1.02 (0.95, 1.09)	0.636	0.743	0.99 (0.93, 1.05)	0.713	0.959
C18:0 SM	1.01 (0.98, 1.05)	0.375	0.496	1.05 (0.97, 1.12)	0.209	0.379	1.01 (0.95, 1.08)	0.738	0.959
Thiamine	1.01 (0.98, 1.05)	0.513	0.614	1.03 (0.95, 1.12)	0.52	0.641	1.00 (0.93, 1.07)	0.925	0.988
C36:4 PE plasmalogen*	1.01 (0.98, 1.05)	0.392	0.505	1.05 (0.98, 1.12)	0.184	0.359	1.00 (0.94, 1.06)	0.963	0.988
C54:3 TAG*	1.01 (0.98, 1.05)	0.457	0.564	1.06 (0.99, 1.14)	0.108	0.237	1.00 (0.94, 1.07)	0.975	0.991
C56:4 TAG*	1.01 (0.98, 1.04)	0.619	0.703	1.04 (0.97, 1.12)	0.232	0.402	0.96 (0.90, 1.02)	0.191	0.761
C38:4 PC*	1.01 (0.98, 1.04)	0.594	0.688	1.07 (1.00, 1.15)	0.057	0.157	0.97 (0.91, 1.04)	0.44	0.87
C36:2 PC plasmalogen*	1.01 (0.98, 1.04)	0.574	0.671	1.00 (0.93, 1.08)	0.948	0.972	1.02 (0.96, 1.09)	0.463	0.87
C7 carnitine	1.01 (0.98, 1.04)	0.506	0.609	1.02 (0.95, 1.10)	0.589	0.702	1.01 (0.95, 1.08)	0.745	0.959
7-Methylxanthine	1.01 (0.98, 1.04)	0.586	0.681	1.03 (0.96, 1.11)	0.393	0.54	0.99 (0.93, 1.06)	0.834	0.97
C5:1 carnitine	1.01 (0.98, 1.04)	0.544	0.645	1.04 (0.97, 1.11)	0.288	0.463	1.01 (0.94, 1.07)	0.866	0.977
4-Hydroxyproline	1.01 (0.98, 1.04)	0.48	0.58	1.08 (1.01, 1.15)	0.03	0.102	1.00 (0.94, 1.07)	0.912	0.988
C50:6 TAG*	1.01 (0.98, 1.04)	0.55	0.648	1.03 (0.96, 1.11)	0.348	0.503	1.00 (0.94, 1.07)	0.966	0.988
C22:6 LPE	1.01 (0.97, 1.04)	0.71	0.778	0.98 (0.92, 1.06)	0.662	0.77	1.05 (0.99, 1.12)	0.129	0.694
Palmitoylethanolamide	1.01 (0.97, 1.04)	0.766	0.82	1.02 (0.94, 1.11)	0.573	0.69	0.96 (0.89, 1.04)	0.327	0.827
L-Phenylalanine	1.01 (0.97, 1.04)	0.684	0.759	1.02 (0.96, 1.10)	0.493	0.621	1.03 (0.96, 1.10)	0.414	0.87
C52:3 TAG*	1.01 (0.97, 1.04)	0.742	0.802	1.04 (0.96, 1.12)	0.336	0.498	0.98 (0.91, 1.04)	0.467	0.87
L-Pipecolic acid*	1.01 (0.97, 1.04)	0.693	0.762	1.05 (0.98, 1.12)	0.193	0.366	0.98 (0.92, 1.04)	0.528	0.903
C34:1 PC plasmalogen-B*	1.01 (0.97, 1.04)	0.608	0.693	1.03 (0.95, 1.11)	0.469	0.61	1.01 (0.94, 1.09)	0.722	0.959
C38:5 PE plasmalogen*	1.01 (0.97, 1.04)	0.748	0.804	1.06 (0.99, 1.13)	0.105	0.232	1.01 (0.94, 1.07)	0.872	0.977
Creatinine	1.00 (0.97, 1.04)	0.772	0.82	0.95 (0.89, 1.02)	0.176	0.348	1.08 (1.01, 1.14)	0.017	0.529
C51:3 TAG*	1.00 (0.97, 1.04)	0.778	0.82	1.02 (0.95, 1.10)	0.542	0.665	0.97 (0.91, 1.04)	0.367	0.851
Trigonelline	1.00 (0.97, 1.04)	0.98	0.989	1.02 (0.94, 1.11)	0.571	0.69	0.97 (0.90, 1.04)	0.372	0.851
L-Leucine	1.00 (0.97, 1.04)	0.78	0.82	0.99 (0.92, 1.06)	0.733	0.829	1.03 (0.97, 1.09)	0.374	0.851
C12 carnitine	1.00 (0.97, 1.04)	0.779	0.82	1.03 (0.96, 1.11)	0.432	0.587	0.99 (0.93, 1.06)	0.871	0.977
C22:0 Ceramide (d18:1)	1.00 (0.97, 1.04)	0.835	0.867	1.04 (0.97, 1.11)	0.272	0.446	1.00 (0.94, 1.06)	0.957	0.988
1,7-Dimethyluric acid	1.00 (0.97, 1.03)	0.99	0.99	1.04 (0.97, 1.12)	0.26	0.432	0.93 (0.88, 1.00)	0.035	0.601
N-acetyltryptophan	1.00 (0.97, 1.03)	0.934	0.95	1.00 (0.93, 1.08)	0.97	0.978	0.98 (0.91, 1.04)	0.482	0.881
C34:3 PE plasmalogen*	1.00 (0.97, 1.03)	0.799	0.837	1.04 (0.98, 1.12)	0.205	0.375	0.99 (0.93, 1.05)	0.706	0.959
Isovalerylcarnitine	1.00 (0.97, 1.03)	0.931	0.95	1.01 (0.94, 1.08)	0.816	0.889	1.01 (0.95, 1.08)	0.724	0.959
C56:6 TAG*	1.00 (0.97, 1.03)	0.986	0.99	1.01 (0.94, 1.09)	0.738	0.831	0.99 (0.93, 1.05)	0.752	0.959
C8 carnitine	1.00 (0.97, 1.03)	0.922	0.949	1.01 (0.93, 1.08)	0.877	0.938	0.99 (0.93, 1.06)	0.805	0.97
L-Carnitine	1.00 (0.97, 1.03)	0.873	0.903	1.02 (0.95, 1.10)	0.547	0.669	0.99 (0.93, 1.06)	0.818	0.97
C56:5 TAG*	1.00 (0.97, 1.03)	0.96	0.972	1.00 (0.93, 1.07)	0.964	0.976	0.99 (0.94, 1.06)	0.87	0.977
Betaine	1.00 (0.96, 1.03)	0.824	0.859	0.98 (0.91, 1.06)	0.625	0.735	1.05 (0.98, 1.12)	0.163	0.761
N-ɑ-Acetyl-L-arginine*	1.00 (0.96, 1.03)	0.927	0.95	0.95 (0.88, 1.03)	0.196	0.366	1.01 (0.94, 1.08)	0.765	0.968
C36:3 DAG*	0.99 (0.96, 1.03)	0.693	0.762	1.05 (0.98, 1.12)	0.149	0.304	0.95 (0.89, 1.01)	0.1	0.685
C55:3 TAG*	0.99 (0.96, 1.03)	0.675	0.755	1.03 (0.96, 1.11)	0.373	0.523	0.95 (0.89, 1.01)	0.1	0.685
Cortisone	0.99 (0.96, 1.03)	0.673	0.755	1.03 (0.96, 1.11)	0.372	0.523	0.97 (0.91, 1.04)	0.424	0.87
Decanoylcarnitine	0.99 (0.96, 1.03)	0.742	0.802	1.00 (0.93, 1.08)	0.902	0.955	0.99 (0.92, 1.06)	0.719	0.959
C3 carnitine	0.99 (0.96, 1.03)	0.73	0.795	1.03 (0.96, 1.10)	0.457	0.61	0.99 (0.93, 1.05)	0.741	0.959
L-Valine	0.99 (0.96, 1.03)	0.635	0.718	1.00 (0.93, 1.08)	0.983	0.987	0.99 (0.93, 1.05)	0.746	0.959
C5-DC carnitine	0.99 (0.96, 1.03)	0.679	0.757	1.00 (0.93, 1.08)	0.955	0.972	1.01 (0.95, 1.07)	0.837	0.97
L-Alanine	0.99 (0.96, 1.02)	0.553	0.65	0.97 (0.90, 1.04)	0.389	0.538	1.06 (1.00, 1.13)	0.07	0.685
C36:4 PC-A*	0.99 (0.96, 1.02)	0.438	0.551	0.98 (0.91, 1.05)	0.593	0.703	0.96 (0.91, 1.03)	0.256	0.764
Hippuric acid	0.99 (0.96, 1.02)	0.471	0.575	0.95 (0.88, 1.02)	0.141	0.291	1.03 (0.96, 1.10)	0.426	0.87
Urocanic acid	0.99 (0.96, 1.02)	0.533	0.635	0.98 (0.91, 1.06)	0.677	0.776	1.03 (0.96, 1.10)	0.464	0.87
C24:0 Ceramide (d18:1)	0.99 (0.96, 1.02)	0.6	0.692	1.04 (0.97, 1.11)	0.302	0.476	0.98 (0.92, 1.04)	0.512	0.902
L-Methionine	0.99 (0.96, 1.02)	0.448	0.558	0.96 (0.89, 1.03)	0.242	0.417	1.02 (0.96, 1.08)	0.584	0.947
DL-2-Aminooctanoic acid*	0.99 (0.96, 1.02)	0.603	0.692	1.04 (0.97, 1.11)	0.265	0.437	1.01 (0.95, 1.08)	0.707	0.959
C18:0 CE	0.99 (0.96, 1.02)	0.451	0.559	0.96 (0.89, 1.03)	0.251	0.422	1.00 (0.94, 1.07)	0.895	0.988
C38:6 PE plasmalogen*	0.99 (0.96, 1.02)	0.444	0.556	1.03 (0.96, 1.10)	0.464	0.61	1.00 (0.94, 1.07)	0.943	0.988
L-Glutamine	0.99 (0.95, 1.02)	0.373	0.496	0.88 (0.82, 0.94)	<0.001	0.004	1.06 (1.00, 1.13)	0.053	0.685
N1-Methyl-2-pyridone-5-carboxamide	0.99 (0.95, 1.02)	0.406	0.517	1.03 (0.95, 1.10)	0.488	0.62	0.96 (0.90, 1.03)	0.279	0.764
Cortisol	0.99 (0.95, 1.02)	0.38	0.497	1.01 (0.94, 1.09)	0.77	0.858	0.96 (0.90, 1.03)	0.283	0.764
C36:5 PE plasmalogen*	0.99 (0.95, 1.02)	0.363	0.488	1.04 (0.97, 1.12)	0.25	0.422	1.01 (0.95, 1.07)	0.798	0.97
Caffeine	0.98 (0.95, 1.02)	0.294	0.435	1.04 (0.96, 1.12)	0.346	0.503	0.92 (0.86, 0.98)	0.011	0.49
5-Acetylamino-6-amino-3-methyluracil	0.98 (0.95, 1.02)	0.323	0.453	1.01 (0.94, 1.08)	0.806	0.882	0.95 (0.89, 1.01)	0.079	0.685
Proline betaine	0.98 (0.95, 1.02)	0.309	0.447	0.95 (0.89, 1.03)	0.22	0.388	0.94 (0.89, 1.01)	0.087	0.685
C36:1 PE plasmalogen*	0.98 (0.95, 1.02)	0.384	0.497	0.99 (0.92, 1.07)	0.747	0.837	1.02 (0.96, 1.09)	0.509	0.902
C14:2 carnitine*	0.98 (0.95, 1.02)	0.312	0.447	1.00 (0.93, 1.08)	0.914	0.96	0.98 (0.92, 1.05)	0.573	0.947
N6,N6,N6-Trimethyl-L-lysine	0.98 (0.95, 1.02)	0.343	0.47	1.00 (0.93, 1.08)	0.956	0.972	0.98 (0.92, 1.05)	0.629	0.959
C34:0 PS*	0.98 (0.95, 1.02)	0.323	0.453	0.99 (0.92, 1.06)	0.793	0.872	0.99 (0.92, 1.05)	0.657	0.959
L-Asparagine	0.98 (0.95, 1.02)	0.396	0.506	0.93 (0.86, 1.02)	0.111	0.241	1.00 (0.93, 1.07)	0.945	0.988
Ribothymidine	0.98 (0.95, 1.01)	0.16	0.255	0.92 (0.86, 0.98)	0.012	0.05	0.96 (0.90, 1.03)	0.275	0.764
2-Aminoisobutyric acid*	0.98 (0.95, 1.01)	0.192	0.298	1.00 (0.93, 1.08)	0.942	0.97	0.97 (0.91, 1.04)	0.426	0.87
C54:5 TAG*	0.98 (0.95, 1.01)	0.259	0.391	1.00 (0.93, 1.08)	0.929	0.961	0.98 (0.92, 1.04)	0.531	0.903
C52:7 TAG*	0.98 (0.95, 1.01)	0.182	0.284	0.98 (0.92, 1.05)	0.553	0.672	0.99 (0.93, 1.05)	0.68	0.959
Ne,Ne dimethyllysine	0.98 (0.95, 1.01)	0.174	0.274	0.98 (0.92, 1.06)	0.667	0.772	0.99 (0.93, 1.06)	0.754	0.959
C26 carnitine	0.98 (0.95, 1.01)	0.143	0.229	1.03 (0.95, 1.10)	0.483	0.62	0.99 (0.93, 1.06)	0.796	0.97
C16:1 LPC plasmalogen*	0.98 (0.94, 1.01)	0.178	0.279	0.96 (0.89, 1.04)	0.315	0.483	0.99 (0.92, 1.07)	0.841	0.97
Creatine	0.97 (0.94, 1.01)	0.124	0.204	1.02 (0.94, 1.10)	0.676	0.776	0.93 (0.87, 1.00)	0.037	0.601
C36:5 PC plasmalogen-B*	0.97 (0.94, 1.01)	0.136	0.22	1.04 (0.97, 1.12)	0.252	0.422	0.98 (0.92, 1.05)	0.591	0.948
C18:2 LPC*	0.97 (0.94, 1.00)	0.086	0.155	0.97 (0.90, 1.04)	0.407	0.556	0.96 (0.90, 1.03)	0.287	0.764
C36:3 PC plasmalogen-A*	0.97 (0.94, 1.00)	0.05	0.097	0.96 (0.90, 1.04)	0.324	0.489	0.97 (0.91, 1.03)	0.353	0.842
Guanidoacetic acid	0.97 (0.94, 1.00)	0.063	0.119	0.91 (0.84, 0.97)	0.008	0.037	1.03 (0.96, 1.10)	0.382	0.851
C54:9 TAG*	0.97 (0.94, 1.00)	0.026	0.056	0.96 (0.90, 1.03)	0.287	0.463	0.98 (0.92, 1.04)	0.463	0.87
C10:2 carnitine	0.97 (0.94, 1.00)	0.085	0.155	0.99 (0.92, 1.07)	0.777	0.862	0.99 (0.92, 1.05)	0.7	0.959
C22:5 CE*	0.97 (0.94, 1.00)	0.072	0.134	0.95 (0.89, 1.01)	0.093	0.209	0.99 (0.93, 1.05)	0.703	0.959
C20:4 CE	0.97 (0.94, 1.00)	0.046	0.091	0.96 (0.89, 1.03)	0.219	0.388	0.99 (0.93, 1.05)	0.745	0.959
C40:6 PC*	0.97 (0.94, 1.00)	0.049	0.096	0.97 (0.90, 1.04)	0.345	0.503	0.99 (0.93, 1.06)	0.822	0.97
C9 carnitine	0.97 (0.94, 1.00)	0.041	0.083	0.96 (0.89, 1.03)	0.211	0.379	1.00 (0.94, 1.06)	0.989	0.989
Myristoleic acid	0.97 (0.93, 1.00)	0.042	0.084	0.94 (0.87, 1.01)	0.085	0.196	0.97 (0.91, 1.03)	0.326	0.827
C38:2 PE*	0.96 (0.93, 1.00)	0.029	0.062	1.00 (0.93, 1.08)	0.925	0.96	0.92 (0.86, 0.98)	0.011	0.49
C52:4 TAG*	0.96 (0.93, 1.00)	0.028	0.059	0.99 (0.92, 1.06)	0.715	0.812	0.95 (0.89, 1.01)	0.085	0.685
21-Deoxycortisol	0.96 (0.93, 1.00)	0.035	0.073	0.95 (0.88, 1.03)	0.192	0.366	0.96 (0.89, 1.02)	0.194	0.761
C58:7 TAG*	0.96 (0.93, 1.00)	0.026	0.056	0.95 (0.89, 1.02)	0.184	0.359	0.96 (0.90, 1.02)	0.209	0.763
C22:0 LPE	0.96 (0.93, 1.00)	0.037	0.076	0.96 (0.89, 1.04)	0.317	0.483	0.96 (0.89, 1.03)	0.21	0.763
C20:5 LPC	0.96 (0.93, 1.00)	0.037	0.076	0.96 (0.89, 1.04)	0.295	0.468	0.99 (0.93, 1.06)	0.773	0.968
C53:3 TAG*	0.96 (0.93, 0.99)	0.023	0.053	0.97 (0.91, 1.05)	0.49	0.62	0.93 (0.87, 1.00)	0.035	0.601
1-Methylnicotinamide	0.96 (0.93, 0.99)	0.006	0.017	0.94 (0.87, 1.00)	0.064	0.168	0.95 (0.89, 1.01)	0.076	0.685
C20:0 SM	0.96 (0.93, 0.99)	0.015	0.036	1.00 (0.93, 1.08)	0.922	0.96	0.95 (0.89, 1.01)	0.102	0.685
C54:4 TAG*	0.96 (0.93, 0.99)	0.014	0.032	0.99 (0.92, 1.07)	0.824	0.89	0.96 (0.90, 1.02)	0.193	0.761
C34:3 PC plasmalogen*	0.96 (0.93, 0.99)	0.008	0.021	0.97 (0.91, 1.05)	0.48	0.62	0.96 (0.90, 1.02)	0.214	0.763
C40:10 PC*	0.96 (0.93, 0.99)	0.019	0.043	0.96 (0.89, 1.03)	0.277	0.451	0.97 (0.91, 1.04)	0.39	0.862
C34:5 PC plasmalogen*	0.96 (0.93, 0.99)	0.018	0.042	1.03 (0.96, 1.10)	0.464	0.61	0.98 (0.92, 1.04)	0.505	0.902
Biliverdin	0.96 (0.93, 0.99)	0.016	0.037	0.97 (0.90, 1.05)	0.505	0.629	0.99 (0.93, 1.06)	0.809	0.97
C20:5 CE	0.96 (0.93, 0.99)	0.009	0.023	0.94 (0.87, 1.00)	0.06	0.161	1.00 (0.94, 1.06)	0.884	0.986
C16:0 CE	0.96 (0.93, 0.99)	0.006	0.016	0.92 (0.86, 0.99)	0.029	0.099	1.00 (0.94, 1.07)	0.954	0.988
C38:3 PE plasmalogen*	0.95 (0.92, 0.99)	0.005	0.015	1.00 (0.93, 1.07)	0.893	0.951	0.95 (0.89, 1.01)	0.106	0.685
C54:8 TAG*	0.95 (0.92, 0.99)	0.004	0.012	0.96 (0.89, 1.03)	0.219	0.388	0.97 (0.91, 1.03)	0.289	0.764
Glycine	0.95 (0.92, 0.99)	0.008	0.02	0.92 (0.85, 1.01)	0.068	0.175	0.98 (0.91, 1.05)	0.583	0.947
C40:7 PE plasmalogen*	0.95 (0.92, 0.99)	0.005	0.015	0.97 (0.90, 1.04)	0.383	0.531	1.00 (0.94, 1.07)	0.9	0.988
C54:6 TAG*	0.95 (0.92, 0.98)	0.001	0.005	0.97 (0.91, 1.05)	0.46	0.61	0.92 (0.87, 0.98)	0.012	0.49
C36:4 DAG*	0.95 (0.92, 0.98)	0.001	0.004	0.98 (0.91, 1.06)	0.626	0.735	0.95 (0.89, 1.01)	0.075	0.685
C54:7 TAG*	0.95 (0.92, 0.98)	0.002	0.007	0.95 (0.89, 1.03)	0.205	0.375	0.96 (0.90, 1.02)	0.178	0.761
C38:6 PC*	0.95 (0.92, 0.98)	0.002	0.006	0.95 (0.88, 1.03)	0.203	0.375	0.98 (0.92, 1.05)	0.577	0.947
C56:7 TAG*	0.95 (0.92, 0.98)	0.002	0.006	0.95 (0.88, 1.02)	0.131	0.277	0.99 (0.93, 1.05)	0.727	0.959
C18:2 CE*	0.95 (0.92, 0.98)	0.002	0.005	0.91 (0.85, 0.98)	0.011	0.05	1.01 (0.94, 1.07)	0.837	0.97
L-Threonine	0.94 (0.91, 0.98)	0.001	0.005	0.95 (0.87, 1.04)	0.248	0.422	0.94 (0.87, 1.01)	0.081	0.685
4-Hydroxy-3-methylacetophenone	0.94 (0.91, 0.98)	0.001	0.003	0.95 (0.87, 1.03)	0.186	0.359	0.99 (0.93, 1.06)	0.793	0.97
Piperine	0.94 (0.91, 0.97)	<0.001	0.001	1.00 (0.93, 1.07)	0.916	0.96	0.92 (0.86, 0.98)	0.009	0.49
C56:9 TAG*	0.94 (0.91, 0.97)	<0.001	0.001	0.93 (0.87, 1.00)	0.044	0.132	0.97 (0.91, 1.04)	0.382	0.851
C58:11 TAG*	0.94 (0.91, 0.97)	<0.001	0.002	0.94 (0.87, 1.00)	0.066	0.171	0.98 (0.92, 1.05)	0.63	0.959
Bilirubin	0.94 (0.91, 0.97)	<0.001	0.002	0.95 (0.88, 1.02)	0.164	0.326	0.99 (0.93, 1.05)	0.653	0.959
C38:7 PE plasmalogen*	0.94 (0.91, 0.97)	<0.001	0.002	0.96 (0.89, 1.03)	0.291	0.465	1.00 (0.94, 1.07)	0.99	0.99
C58:9 TAG*	0.94 (0.90, 0.97)	<0.001	0.001	0.92 (0.86, 1.00)	0.038	0.118	1.00 (0.94, 1.07)	0.905	0.988
C40:9 PC*	0.93 (0.90, 0.97)	<0.001	<0.001	0.93 (0.87, 1.01)	0.075	0.182	0.97 (0.91, 1.04)	0.354	0.842
C38:7 PC plasmalogen*	0.93 (0.90, 0.96)	<0.001	<0.001	0.94 (0.87, 1.01)	0.095	0.211	0.99 (0.92, 1.05)	0.659	0.959
C22:6 CE	0.93 (0.90, 0.96)	<0.001	<0.001	0.90 (0.83, 0.97)	0.005	0.027	1.01 (0.95, 1.08)	0.773	0.968
C56:8 TAG*	0.92 (0.89, 0.95)	<0.001	<0.001	0.90 (0.84, 0.97)	0.006	0.031	0.96 (0.90, 1.03)	0.278	0.764
L-Serine	0.90 (0.87, 0.94)	<0.001	<0.001	0.83 (0.76, 0.91)	<0.001	0.001	0.93 (0.87, 1.00)	0.059	0.685
Hazard Ratios (HRs) were estimated from multivariable Cox models, stratified by study cohorts, original sub-studies, and the case/control status in the original sub-study, and adjusted for age, fasting status, body mass index, race, multivitamin use, smoking status, physical activity, diabetes, hypertension, antihypertensive medication use, hypercholesterolemia, lipid-lowering medication use, tot…

## Sheet: Supplementary Data 2
Supplementary Data 2. Associations of metabolites or multi-metabolite profile score with all-cause, cardiovascular, and cancer mortality adjusting for incident CVD in NHS/NHSII/HPFS
Outcome	Metabolite	HR (95% CI) without adjusting for incident CVD	HR (95% CI adjusting for incident CVD	Percentage explained by incident CVD, %a	Pb
All-cause mortality	C36:3 PE*	1.05 (1.02, 1.08)	1.05 (1.01, 1.08)	10.7	0.0198
All-cause mortality	C34:2 DAG*	1.05 (1.01, 1.08)	1.04 (1.01, 1.08)	9.8	0.0159
All-cause mortality	Biliverdin	0.96 (0.93, 0.99)	0.96 (0.93, 1.00)	9.5	0.0255
All-cause mortality	C48:3 TAG*	1.05 (1.01, 1.08)	1.04 (1.01, 1.08)	9.4	0.0218
All-cause mortality	4-Acetamidobutanoic acid	1.08 (1.05, 1.11)	1.07 (1.04, 1.11)	9.1	<0.001
All-cause mortality	C20:5 CE	0.96 (0.93, 0.99)	0.96 (0.93, 0.99)	8.9	0.0482
All-cause mortality	C32:1 DAG*	1.07 (1.04, 1.11)	1.07 (1.03, 1.10)	7.2	0.009
All-cause mortality	C43:0 TAG*	1.05 (1.01, 1.08)	1.04 (1.01, 1.08)	7	0.0482
All-cause mortality	C46:2 TAG*	1.07 (1.03, 1.10)	1.06 (1.03, 1.10)	6.6	0.0251
All-cause mortality	C34:5 PC plasmalogen*	0.96 (0.93, 0.99)	0.97 (0.94, 1.00)	6.4	0.1072
All-cause mortality	C45:2 TAG*	1.06 (1.02, 1.09)	1.06 (1.02, 1.09)	6.3	0.0474
All-cause mortality	C36:2 PE*	1.07 (1.04, 1.11)	1.07 (1.04, 1.10)	6.1	0.0351
All-cause mortality	C34:1 DAG*	1.07 (1.03, 1.10)	1.06 (1.03, 1.10)	5.9	0.0384
All-cause mortality	C43:1 TAG*	1.06 (1.02, 1.09)	1.06 (1.02, 1.09)	5.5	0.063
All-cause mortality	C36:2 DAG*	1.06 (1.03, 1.10)	1.06 (1.02, 1.09)	5.5	0.0669
All-cause mortality	C38:2 PC*	1.06 (1.03, 1.10)	1.06 (1.03, 1.09)	5.5	0.0683
All-cause mortality	L-Serine	0.90 (0.87, 0.94)	0.91 (0.87, 0.94)	5.4	0.0198
All-cause mortality	N4-Acetylcytidine	1.08 (1.04, 1.11)	1.07 (1.04, 1.11)	5.2	0.0267
All-cause mortality	C36:3 PC*	1.06 (1.03, 1.10)	1.06 (1.02, 1.09)	5.2	0.0866
All-cause mortality	C38:3 PE plasmalogen*	0.95 (0.92, 0.99)	0.96 (0.93, 0.99)	5.2	0.1199
All-cause mortality	C38:5 PE*	1.07 (1.04, 1.10)	1.07 (1.04, 1.10)	5	0.0677
All-cause mortality	Ureidopropionic acid	1.09 (1.06, 1.13)	1.09 (1.05, 1.12)	4.9	0.0273
All-cause mortality	C52:2 TAG*	1.05 (1.02, 1.09)	1.05 (1.02, 1.09)	4.9	0.1019
All-cause mortality	C18:2 CE*	0.95 (0.92, 0.98)	0.95 (0.92, 0.98)	4.6	0.1223
All-cause mortality	Pseudouridine	1.08 (1.05, 1.12)	1.08 (1.05, 1.11)	4.4	0.0497
All-cause mortality	C16:0 Ceramide (d18:1)	1.09 (1.05, 1.12)	1.08 (1.05, 1.12)	4.2	0.0821
All-cause mortality	N6-Acetyl-L-lysine*	1.06 (1.03, 1.09)	1.05 (1.02, 1.09)	4.2	0.1141
All-cause mortality	L-Threonine	0.94 (0.91, 0.98)	0.94 (0.91, 0.98)	4.2	0.1632
All-cause mortality	C56:2 TAG*	1.04 (1.01, 1.08)	1.04 (1.01, 1.08)	4.2	0.2143
All-cause mortality	C34:2 PE*	1.08 (1.05, 1.12)	1.08 (1.05, 1.11)	4.1	0.0818
All-cause mortality	C50:2 TAG*	1.09 (1.05, 1.13)	1.08 (1.05, 1.12)	4	0.063
All-cause mortality	C45:1 TAG*	1.07 (1.03, 1.10)	1.06 (1.03, 1.10)	4	0.1062
All-cause mortality	C44:0 TAG*	1.07 (1.04, 1.11)	1.07 (1.03, 1.11)	3.9	0.1003
All-cause mortality	C22:6 CE	0.93 (0.90, 0.96)	0.93 (0.90, 0.96)	3.8	0.0876
All-cause mortality	C38:3 PC*	1.08 (1.04, 1.11)	1.07 (1.04, 1.11)	3.8	0.101
All-cause mortality	1-Methylnicotinamide	0.96 (0.93, 0.99)	0.96 (0.93, 0.99)	3.6	0.1995
All-cause mortality	C32:0 DAG*	1.08 (1.05, 1.12)	1.08 (1.04, 1.11)	3.4	0.1091
All-cause mortality	C24:1 Ceramide (d18:1)*	1.05 (1.02, 1.09)	1.05 (1.02, 1.08)	3.4	0.2098
All-cause mortality	C55:2 TAG*	1.05 (1.02, 1.09)	1.05 (1.02, 1.09)	3.4	0.2276
All-cause mortality	C16:0 CE	0.96 (0.93, 0.99)	0.96 (0.93, 0.99)	3.4	0.2467
All-cause mortality	C48:1 TAG*	1.09 (1.05, 1.13)	1.09 (1.05, 1.12)	3.3	0.0854
All-cause mortality	C46:1 TAG*	1.09 (1.05, 1.12)	1.08 (1.05, 1.12)	3.3	0.0958
All-cause mortality	C50:1 TAG*	1.09 (1.05, 1.12)	1.08 (1.05, 1.12)	3.3	0.1067
All-cause mortality	C18:1 LPE*	1.07 (1.04, 1.11)	1.07 (1.04, 1.10)	3.2	0.1323
All-cause mortality	C51:1 TAG*	1.06 (1.02, 1.10)	1.06 (1.02, 1.09)	3.2	0.1779
All-cause mortality	C54:2 TAG*	1.06 (1.02, 1.09)	1.05 (1.02, 1.09)	3.2	0.2086
All-cause mortality	Glycine	0.95 (0.92, 0.99)	0.95 (0.92, 0.99)	3.2	0.2365
All-cause mortality	C50:3 TAG*	1.08 (1.04, 1.11)	1.08 (1.04, 1.11)	3	0.1348
All-cause mortality	C51:0 TAG*	1.07 (1.03, 1.11)	1.07 (1.03, 1.10)	3	0.1653
All-cause mortality	C36:1 DAG*	1.09 (1.05, 1.12)	1.08 (1.05, 1.12)	2.9	0.1413
All-cause mortality	C56:1 TAG*	1.04 (1.01, 1.07)	1.04 (1.01, 1.07)	2.8	0.3062
All-cause mortality	N2,N2-Dimethylguanosine	1.10 (1.06, 1.13)	1.09 (1.06, 1.13)	2.7	0.1281
All-cause mortality	C47:2 TAG*	1.07 (1.03, 1.11)	1.07 (1.03, 1.10)	2.7	0.1859
All-cause mortality	Bilirubin	0.94 (0.91, 0.97)	0.95 (0.92, 0.98)	2.7	0.1878
All-cause mortality	C48:2 TAG*	1.09 (1.06, 1.13)	1.09 (1.05, 1.13)	2.6	0.1298
All-cause mortality	C34:0 DAG*	1.08 (1.04, 1.11)	1.08 (1.04, 1.11)	2.6	0.178
All-cause mortality	C52:0 TAG*	1.08 (1.04, 1.12)	1.08 (1.04, 1.11)	2.5	0.1906
All-cause mortality	C48:0 TAG*	1.08 (1.05, 1.12)	1.08 (1.04, 1.12)	2.3	0.1944
All-cause mortality	C54:1 TAG*	1.07 (1.04, 1.11)	1.07 (1.03, 1.11)	2.3	0.2332
All-cause mortality	C46:0 TAG*	1.08 (1.04, 1.12)	1.08 (1.04, 1.11)	2.1	0.2132
All-cause mortality	C30:1 PC*	1.09 (1.06, 1.13)	1.09 (1.05, 1.13)	2	0.2064
All-cause mortality	C50:0 TAG*	1.08 (1.05, 1.12)	1.08 (1.05, 1.12)	2	0.2157
All-cause mortality	C38:4 PE*	1.08 (1.05, 1.11)	1.08 (1.04, 1.11)	1.8	0.2667
All-cause mortality	C18:2 LPE*	1.04 (1.01, 1.08)	1.04 (1.01, 1.08)	1.6	0.3721
All-cause mortality	C52:1 TAG*	1.08 (1.05, 1.12)	1.08 (1.04, 1.12)	1.5	0.282
All-cause mortality	C36:1 PC*	1.09 (1.06, 1.13)	1.09 (1.06, 1.13)	1.4	0.2749
All-cause mortality	C36:4 PE*	1.09 (1.06, 1.12)	1.09 (1.05, 1.12)	1.4	0.2984
All-cause mortality	C34:3 PC plasmalogen*	0.96 (0.93, 0.99)	0.96 (0.93, 0.99)	1.4	0.3791
All-cause mortality	C30:0 PC*	1.07 (1.03, 1.10)	1.07 (1.03, 1.10)	1.2	0.3368
All-cause mortality	C34:1 PC plasmalogen*	1.05 (1.02, 1.09)	1.05 (1.02, 1.09)	1.2	0.3898
All-cause mortality	C32:1 PC*	1.12 (1.08, 1.16)	1.12 (1.08, 1.15)	1.1	0.284
All-cause mortality	C51:2 TAG*	1.06 (1.03, 1.10)	1.06 (1.02, 1.10)	1.1	0.3776
Cardiovascular mortality	4-Acetamidobutanoic acid	1.12 (1.05, 1.20)	1.05 (0.98, 1.12)	59.1	<0.001
Cardiovascular mortality	C36:3 PE*	1.10 (1.03, 1.18)	1.05 (0.98, 1.12)	52.4	0.007
Cardiovascular mortality	C46:2 TAG*	1.10 (1.03, 1.19)	1.05 (0.98, 1.14)	47.7	0.0108
Cardiovascular mortality	C48:3 TAG*	1.10 (1.03, 1.18)	1.05 (0.98, 1.13)	45.5	0.011
Cardiovascular mortality	C32:1 DAG*	1.13 (1.05, 1.22)	1.07 (0.99, 1.16)	41	0.009
Cardiovascular mortality	C34:2 DAG*	1.11 (1.03, 1.19)	1.07 (0.99, 1.15)	35.8	0.0345
Cardiovascular mortality	C48:1 TAG*	1.11 (1.03, 1.20)	1.07 (0.99, 1.16)	34.2	0.0414
Cardiovascular mortality	C46:1 TAG*	1.11 (1.03, 1.20)	1.07 (1.00, 1.16)	32.7	0.0433
Cardiovascular mortality	C36:2 PE*	1.14 (1.07, 1.22)	1.10 (1.03, 1.17)	29.9	0.023
Cardiovascular mortality	C38:2 PC*	1.11 (1.03, 1.19)	1.08 (1.00, 1.15)	28.1	0.0763
Cardiovascular mortality	C38:5 PE*	1.15 (1.08, 1.22)	1.10 (1.04, 1.18)	28	0.0357
Cardiovascular mortality	C34:2 PE*	1.14 (1.07, 1.22)	1.10 (1.03, 1.17)	28	0.0458
Cardiovascular mortality	L-Serine	0.83 (0.76, 0.91)	0.87 (0.80, 0.95)	27.9	0.0159
Cardiovascular mortality	C48:2 TAG*	1.13 (1.04, 1.22)	1.09 (1.01, 1.18)	26.9	0.0631
Cardiovascular mortality	C34:1 DAG*	1.15 (1.07, 1.24)	1.11 (1.03, 1.19)	26.1	0.0412
Cardiovascular mortality	C50:2 TAG*	1.14 (1.06, 1.23)	1.10 (1.02, 1.19)	25.9	0.0588
Cardiovascular mortality	C36:3 PC*	1.11 (1.03, 1.20)	1.08 (1.01, 1.16)	25.7	0.088
Cardiovascular mortality	C16:0 Ceramide (d18:1)	1.15 (1.08, 1.23)	1.11 (1.04, 1.18)	25.4	0.0387
Cardiovascular mortality	C32:0 DAG*	1.14 (1.06, 1.23)	1.10 (1.02, 1.19)	24.8	0.0634
Cardiovascular mortality	C50:1 TAG*	1.13 (1.05, 1.23)	1.10 (1.02, 1.19)	23.7	0.0878
Cardiovascular mortality	C48:0 TAG*	1.11 (1.03, 1.20)	1.08 (1.00, 1.17)	23.7	0.1159
Cardiovascular mortality	C36:1 DAG*	1.15 (1.07, 1.24)	1.12 (1.04, 1.20)	23	0.0638
Cardiovascular mortality	C22:6 CE	0.90 (0.83, 0.97)	0.92 (0.85, 0.99)	22.6	0.1094
Cardiovascular mortality	C34:0 DAG*	1.15 (1.07, 1.23)	1.11 (1.03, 1.20)	21.5	0.0781
Cardiovascular mortality	C36:2 DAG*	1.14 (1.06, 1.23)	1.11 (1.03, 1.20)	21.4	0.0855
Cardiovascular mortality	C56:3 TAG*	1.10 (1.03, 1.18)	1.08 (1.00, 1.16)	21.4	0.1548
Cardiovascular mortality	C56:2 TAG*	1.10 (1.02, 1.18)	1.07 (1.00, 1.15)	20.9	0.1748
Cardiovascular mortality	C30:1 PC*	1.13 (1.05, 1.22)	1.10 (1.02, 1.19)	19.5	0.1216
Cardiovascular mortality	C50:0 TAG*	1.12 (1.04, 1.21)	1.10 (1.02, 1.19)	19.1	0.144
Cardiovascular mortality	C52:0 TAG*	1.14 (1.06, 1.22)	1.11 (1.03, 1.20)	18.4	0.128
Cardiovascular mortality	C52:2 TAG*	1.12 (1.04, 1.20)	1.09 (1.01, 1.18)	18.2	0.1623
Cardiovascular mortality	C54:1 TAG*	1.13 (1.05, 1.22)	1.11 (1.03, 1.19)	17.4	0.1491
Cardiovascular mortality	C18:1 LPE*	1.11 (1.04, 1.19)	1.09 (1.02, 1.17)	17.1	0.167
Cardiovascular mortality	C54:2 TAG*	1.12 (1.05, 1.20)	1.10 (1.03, 1.18)	16.7	0.16
Cardiovascular mortality	C38:3 PC*	1.14 (1.06, 1.22)	1.11 (1.04, 1.19)	16.4	0.1544
Cardiovascular mortality	C56:1 TAG*	1.10 (1.03, 1.18)	1.08 (1.01, 1.16)	16.3	0.215
Cardiovascular mortality	C50:3 TAG*	1.14 (1.06, 1.23)	1.12 (1.03, 1.21)	14.8	0.1704
Cardiovascular mortality	C55:2 TAG*	1.11 (1.03, 1.20)	1.09 (1.02, 1.18)	13.9	0.2482
Cardiovascular mortality	C52:1 TAG*	1.15 (1.07, 1.23)	1.13 (1.05, 1.21)	13.1	0.186
Cardiovascular mortality	C36:4 PE*	1.15 (1.07, 1.22)	1.13 (1.06, 1.20)	12.9	0.2117
Cardiovascular mortality	C36:1 PC*	1.13 (1.05, 1.21)	1.11 (1.04, 1.19)	12.6	0.227
Cardiovascular mortality	C32:1 PC*	1.17 (1.09, 1.27)	1.15 (1.07, 1.24)	12.4	0.1834
Cardiovascular mortality	C30:0 PC*	1.12 (1.04, 1.20)	1.10 (1.03, 1.18)	12.2	0.225
Cardiovascular mortality	L-Glutamine	0.88 (0.82, 0.94)	0.89 (0.83, 0.95)	10.5	0.2219
Cardiovascular mortality	C38:4 PE*	1.15 (1.08, 1.23)	1.14 (1.07, 1.22)	8	0.2931
Cardiovascular mortality	C32:0 PC*	1.17 (1.09, 1.25)	1.16 (1.08, 1.25)	1.9	0.4425
Cardiovascular mortality	C34:1 PC*	1.15 (1.07, 1.24)	1.15 (1.07, 1.24)	1.5	0.4572
Cardiovascular mortality	Guanidoacetic acid	0.91 (0.84, 0.97)	0.91 (0.84, 0.98)	1.4	0.4711
Cancer mortality	N1-Acetylspermidine	1.13 (1.06, 1.20)	1.12 (1.05, 1.19)	5	0.0763
All-cause mortality	C16:1 CE*	1.11 (1.08, 1.15)	1.11 (1.08, 1.15)	Not mediated	/
All-cause mortality	C34:1 PC*	1.11 (1.07, 1.14)	1.11 (1.07, 1.14)	Not mediated	/
All-cause mortality	C32:0 PC*	1.10 (1.07, 1.14)	1.10 (1.07, 1.14)	Not mediated	/
All-cause mortality	N1-Acetylspermidine	1.08 (1.04, 1.11)	1.08 (1.04, 1.12)	Not mediated	/
All-cause mortality	C49:2 TAG*	1.07 (1.04, 1.11)	1.07 (1.04, 1.11)	Not mediated	/
All-cause mortality	C47:1 TAG*	1.07 (1.03, 1.10)	1.07 (1.03, 1.10)	Not mediated	/
All-cause mortality	C20:4 LPE	1.07 (1.03, 1.10)	1.07 (1.03, 1.10)	Not mediated	/
All-cause mortality	7-Methylguanine	1.06 (1.03, 1.10)	1.07 (1.03, 1.10)	Not mediated	/
All-cause mortality	1-Methylguanosine	1.06 (1.03, 1.10)	1.06 (1.03, 1.10)	Not mediated	/
All-cause mortality	Acetaminophen	1.06 (1.02, 1.09)	1.06 (1.02, 1.09)	Not mediated	/
All-cause mortality	L-Acetylcarnitine	1.05 (1.02, 1.09)	1.05 (1.02, 1.09)	Not mediated	/
All-cause mortality	C14 carnitine	1.05 (1.02, 1.08)	1.05 (1.02, 1.08)	Not mediated	/
All-cause mortality	C4-OH carnitine	1.05 (1.01, 1.08)	1.05 (1.01, 1.08)	Not mediated	/
All-cause mortality	C49:3 TAG*	1.04 (1.01, 1.08)	1.04 (1.01, 1.08)	Not mediated	/
All-cause mortality	C36:2 PE plasmalogen*	1.04 (1.01, 1.08)	1.04 (1.01, 1.08)	Not mediated	/
All-cause mortality	C34:0 PE*	1.04 (1.01, 1.07)	1.04 (1.01, 1.08)	Not mediated	/
All-cause mortality	C40:10 PC*	0.96 (0.93, 0.99)	0.96 (0.93, 0.99)	Not mediated	/
All-cause mortality	C54:4 TAG*	0.96 (0.93, 0.99)	0.96 (0.93, 0.99)	Not mediated	/
All-cause mortality	C20:0 SM	0.96 (0.93, 0.99)	0.96 (0.93, 0.99)	Not mediated	/
All-cause mortality	C54:8 TAG*	0.95 (0.92, 0.99)	0.95 (0.92, 0.98)	Not mediated	/
All-cause mortality	C40:7 PE plasmalogen*	0.95 (0.92, 0.99)	0.95 (0.92, 0.99)	Not mediated	/
All-cause mortality	C56:7 TAG*	0.95 (0.92, 0.98)	0.95 (0.92, 0.98)	Not mediated	/
All-cause mortality	C54:7 TAG*	0.95 (0.92, 0.98)	0.95 (0.92, 0.98)	Not mediated	/
All-cause mortality	C54:6 TAG*	0.95 (0.92, 0.98)	0.95 (0.92, 0.98)	Not mediated	/
All-cause mortality	C36:4 DAG*	0.95 (0.92, 0.98)	0.94 (0.92, 0.98)	Not mediated	/
All-cause mortality	C38:6 PC*	0.95 (0.92, 0.98)	0.95 (0.92, 0.98)	Not mediated	/
All-cause mortality	C58:11 TAG*	0.94 (0.91, 0.97)	0.94 (0.91, 0.97)	Not mediated	/
All-cause mortality	4-Hydroxy-3-methylacetophenone	0.94 (0.91, 0.98)	0.94 (0.91, 0.97)	Not mediated	/
All-cause mortality	Piperine	0.94 (0.91, 0.97)	0.94 (0.91, 0.97)	Not mediated	/
All-cause mortality	C38:7 PE plasmalogen*	0.94 (0.91, 0.97)	0.94 (0.91, 0.97)	Not mediated	/
All-cause mortality	C56:9 TAG*	0.94 (0.91, 0.97)	0.94 (0.91, 0.97)	Not mediated	/
All-cause mortality	C58:9 TAG*	0.94 (0.90, 0.97)	0.93 (0.90, 0.97)	Not mediated	/
All-cause mortality	C40:9 PC*	0.93 (0.90, 0.97)	0.93 (0.90, 0.97)	Not mediated	/
All-cause mortality	C38:7 PC plasmalogen*	0.93 (0.90, 0.96)	0.93 (0.90, 0.97)	Not mediated	/
All-cause mortality	C56:8 TAG*	0.92 (0.89, 0.95)	0.92 (0.89, 0.95)	Not mediated	/
Cardiovascular mortality	Acetaminophen	1.15 (1.08, 1.23)	1.16 (1.09, 1.24)	Not mediated	/
Cardiovascular mortality	C16:1 CE*	1.13 (1.05, 1.21)	1.13 (1.05, 1.21)	Not mediated	/
Cardiovascular mortality	C36:4 PC-B*	1.13 (1.05, 1.21)	1.14 (1.06, 1.22)	Not mediated	/
Cardiovascular mortality	C34:2 PE plasmalogen*	1.12 (1.05, 1.20)	1.13 (1.06, 1.21)	Not mediated	/
Cardiovascular mortality	C36:2 PE plasmalogen*	1.10 (1.03, 1.18)	1.10 (1.03, 1.18)	Not mediated	/
Cardiovascular mortality	C56:8 TAG*	0.90 (0.84, 0.97)	0.90 (0.84, 0.97)	Not mediated	/
Cancer mortality	N2,N2-Dimethylguanosine	1.13 (1.06, 1.20)	1.14 (1.06, 1.21)	Not mediated	/
All-cause mortality	Multi-metabolite profile score	1.26 (1.22, 1.31)	1.26 (1.21, 1.31)	2.6	0.008
Cardiovascular mortality	Multi-metabolite profile score	1.32 (1.21, 1.44)	1.21 (1.10, 1.34)	30.5	<0.001
Cancer mortality	Multi-metabolite profile score	1.20 (1.12, 1.30)	1.22 (1.13, 1.31)	Not mediated	/
Only metaboliters that were significantly associated with mortality were further examined. Hazard Ratios (HRs) were estimated from multivariable models stratified by study cohorts, original sub-studies, and the case/control status in the original sub-study, and adjusted for age, fasting status, body mass index, race, multivitamin use, smoking status, physical activity, diabetes, hypertension, ant…

## Sheet: Supplementary Data 3
Supplementary Data 3. Associations of metabolites or multi-metabolite profile score with all-cause, cardiovascular, and cancer mortality adjusting for incident cancer in NHS/NHSII/HPFS
Outcome	Metabolite	HR (95% CI) without adjusting for incident cancer	HR (95% CI adjusting for incident cancer	Percentage explained by incident cancer, %a	Pb
C56:1 TAG*	All-cause mortality	1.04 (1.01, 1.07)	1.04 (1.01, 1.07)	8.6	0.07
C18:2 CE*	All-cause mortality	0.95 (0.92, 0.98)	0.95 (0.92, 0.98)	8.5	0.03
C38:3 PE plasmalogen*	All-cause mortality	0.95 (0.92, 0.99)	0.96 (0.93, 0.99)	7.7	0.07
C20:4 LPE	All-cause mortality	1.07 (1.03, 1.10)	1.07 (1.03, 1.10)	7.7	0.02
C34:3 PC plasmalogen*	All-cause mortality	0.96 (0.93, 0.99)	0.96 (0.93, 0.99)	7.5	0.07
C54:1 TAG*	All-cause mortality	1.07 (1.04, 1.11)	1.07 (1.03, 1.11)	6.2	0.04
C52:1 TAG*	All-cause mortality	1.08 (1.05, 1.12)	1.08 (1.04, 1.12)	5.8	0.03
C16:0 CE	All-cause mortality	0.96 (0.93, 0.99)	0.96 (0.93, 0.99)	5.7	0.11
C34:0 DAG*	All-cause mortality	1.08 (1.04, 1.11)	1.08 (1.04, 1.11)	5.6	0.03
1-Methylguanosine	All-cause mortality	1.06 (1.03, 1.10)	1.06 (1.03, 1.10)	5.4	0.09
C52:0 TAG*	All-cause mortality	1.08 (1.04, 1.12)	1.08 (1.04, 1.11)	5.4	0.04
C54:2 TAG*	All-cause mortality	1.06 (1.02, 1.09)	1.05 (1.02, 1.09)	5.3	0.12
C48:3 TAG*	All-cause mortality	1.05 (1.01, 1.08)	1.04 (1.01, 1.08)	5.3	0.15
C34:2 DAG*	All-cause mortality	1.05 (1.01, 1.08)	1.04 (1.01, 1.08)	5.3	0.14
C50:0 TAG*	All-cause mortality	1.08 (1.05, 1.12)	1.08 (1.05, 1.12)	5.1	0.04
Ureidopropionic acid	All-cause mortality	1.09 (1.06, 1.13)	1.09 (1.05, 1.12)	4.6	0.03
C34:1 DAG*	All-cause mortality	1.07 (1.03, 1.10)	1.06 (1.03, 1.10)	4.6	0.11
C43:1 TAG*	All-cause mortality	1.06 (1.02, 1.09)	1.06 (1.02, 1.09)	4.6	0.13
C48:0 TAG*	All-cause mortality	1.08 (1.05, 1.12)	1.08 (1.04, 1.12)	4.5	0.07
C51:1 TAG*	All-cause mortality	1.06 (1.02, 1.10)	1.06 (1.02, 1.09)	4.1	0.17
C56:2 TAG*	All-cause mortality	1.04 (1.01, 1.08)	1.04 (1.01, 1.08)	3.9	0.23
C36:1 DAG*	All-cause mortality	1.09 (1.05, 1.12)	1.08 (1.05, 1.12)	3.8	0.1
C32:0 DAG*	All-cause mortality	1.08 (1.05, 1.12)	1.08 (1.04, 1.11)	3.7	0.11
C50:1 TAG*	All-cause mortality	1.09 (1.05, 1.12)	1.08 (1.05, 1.12)	3.4	0.12
C32:1 DAG*	All-cause mortality	1.07 (1.04, 1.11)	1.07 (1.03, 1.10)	3.3	0.17
C46:0 TAG*	All-cause mortality	1.08 (1.04, 1.12)	1.08 (1.04, 1.11)	3.3	0.13
Biliverdin	All-cause mortality	0.96 (0.93, 0.99)	0.96 (0.93, 1.00)	3.1	0.28
C24:1 Ceramide (d18:1)*	All-cause mortality	1.05 (1.02, 1.09)	1.05 (1.02, 1.08)	3.1	0.23
C46:2 TAG*	All-cause mortality	1.07 (1.03, 1.10)	1.06 (1.03, 1.10)	3.1	0.2
C51:0 TAG*	All-cause mortality	1.07 (1.03, 1.11)	1.07 (1.03, 1.10)	3.1	0.2
C50:2 TAG*	All-cause mortality	1.09 (1.05, 1.13)	1.08 (1.05, 1.12)	2.8	0.17
C48:1 TAG*	All-cause mortality	1.09 (1.05, 1.13)	1.09 (1.05, 1.12)	2.6	0.17
C54:4 TAG*	All-cause mortality	0.96 (0.93, 0.99)	0.96 (0.93, 0.99)	2.6	0.32
C38:4 PE*	All-cause mortality	1.08 (1.05, 1.11)	1.08 (1.04, 1.11)	2.6	0.19
Bilirubin	All-cause mortality	0.94 (0.91, 0.97)	0.95 (0.92, 0.98)	2.5	0.26
C32:0 PC*	All-cause mortality	1.10 (1.07, 1.14)	1.10 (1.07, 1.14)	2.5	0.14
C16:0 Ceramide (d18:1)	All-cause mortality	1.09 (1.05, 1.12)	1.08 (1.05, 1.12)	2.4	0.19
C18:1 LPE*	All-cause mortality	1.07 (1.04, 1.11)	1.07 (1.04, 1.10)	2.4	0.26
C44:0 TAG*	All-cause mortality	1.07 (1.04, 1.11)	1.07 (1.03, 1.11)	2.4	0.23
C46:1 TAG*	All-cause mortality	1.09 (1.05, 1.12)	1.08 (1.05, 1.12)	2.3	0.21
C45:2 TAG*	All-cause mortality	1.06 (1.02, 1.09)	1.06 (1.02, 1.09)	2.3	0.3
C36:2 DAG*	All-cause mortality	1.06 (1.03, 1.10)	1.06 (1.02, 1.09)	2.2	0.3
7-Methylguanine	All-cause mortality	1.06 (1.03, 1.10)	1.07 (1.03, 1.10)	2.1	0.28
C48:2 TAG*	All-cause mortality	1.09 (1.06, 1.13)	1.09 (1.05, 1.13)	2.1	0.22
L-Serine	All-cause mortality	0.90 (0.87, 0.94)	0.91 (0.87, 0.94)	2	0.22
C38:5 PE*	All-cause mortality	1.07 (1.04, 1.10)	1.07 (1.04, 1.10)	2	0.27
C52:2 TAG*	All-cause mortality	1.05 (1.02, 1.09)	1.05 (1.02, 1.09)	1.7	0.36
C36:4 PE*	All-cause mortality	1.09 (1.06, 1.12)	1.09 (1.05, 1.12)	1.7	0.25
C40:7 PE plasmalogen*	All-cause mortality	0.95 (0.92, 0.99)	0.95 (0.92, 0.99)	1.6	0.36
C36:1 PC*	All-cause mortality	1.09 (1.06, 1.13)	1.09 (1.06, 1.13)	1.4	0.29
Piperine	All-cause mortality	0.94 (0.91, 0.97)	0.94 (0.91, 0.97)	1.3	0.37
C55:2 TAG*	All-cause mortality	1.05 (1.02, 1.09)	1.05 (1.02, 1.09)	1.3	0.39
Glycine	All-cause mortality	0.95 (0.92, 0.99)	0.95 (0.92, 0.99)	1.1	0.4
N2,N2-Dimethylguanosine	All-cause mortality	1.10 (1.06, 1.13)	1.09 (1.06, 1.13)	1.1	0.34
4-Hydroxy-3-methylacetophenone	All-cause mortality	0.94 (0.91, 0.98)	0.94 (0.91, 0.97)	1.1	0.39
N2,N2-Dimethylguanosine	Cancer mortality	1.13 (1.06, 1.20)	1.14 (1.06, 1.21)	6.4	0.27
C56:8 TAG*	Cardiovascular mortality	0.90 (0.84, 0.97)	0.90 (0.84, 0.97)	2.5	0.24
C36:3 PC*	Cardiovascular mortality	1.11 (1.03, 1.20)	1.08 (1.01, 1.16)	2.5	0.23
L-Glutamine	Cardiovascular mortality	0.88 (0.82, 0.94)	0.89 (0.83, 0.95)	2.1	0.21
C36:3 PE*	Cardiovascular mortality	1.10 (1.03, 1.18)	1.05 (0.98, 1.12)	1.9	0.26
C56:3 TAG*	Cardiovascular mortality	1.10 (1.03, 1.18)	1.08 (1.00, 1.16)	1.3	0.35
L-Threonine	All-cause mortality	0.94 (0.91, 0.98)	0.94 (0.91, 0.98)	Not mediated	/
L-Acetylcarnitine	All-cause mortality	1.05 (1.02, 1.09)	1.05 (1.02, 1.09)	Not mediated	/
N6-Acetyl-L-lysine*	All-cause mortality	1.06 (1.03, 1.09)	1.05 (1.02, 1.09)	Not mediated	/
C16:1 CE*	All-cause mortality	1.11 (1.08, 1.15)	1.11 (1.08, 1.15)	Not mediated	/
1-Methylnicotinamide	All-cause mortality	0.96 (0.93, 0.99)	0.96 (0.93, 0.99)	Not mediated	/
Pseudouridine	All-cause mortality	1.08 (1.05, 1.12)	1.08 (1.05, 1.11)	Not mediated	/
N1-Acetylspermidine	All-cause mortality	1.08 (1.04, 1.11)	1.08 (1.04, 1.12)	Not mediated	/
Acetaminophen	All-cause mortality	1.06 (1.02, 1.09)	1.06 (1.02, 1.09)	Not mediated	/
4-Acetamidobutanoic acid	All-cause mortality	1.08 (1.05, 1.11)	1.07 (1.04, 1.11)	Not mediated	/
C14 carnitine	All-cause mortality	1.05 (1.02, 1.08)	1.05 (1.02, 1.08)	Not mediated	/
C51:2 TAG*	All-cause mortality	1.06 (1.03, 1.10)	1.06 (1.02, 1.10)	Not mediated	/
C54:6 TAG*	All-cause mortality	0.95 (0.92, 0.98)	0.95 (0.92, 0.98)	Not mediated	/
C56:8 TAG*	All-cause mortality	0.92 (0.89, 0.95)	0.92 (0.89, 0.95)	Not mediated	/
C50:3 TAG*	All-cause mortality	1.08 (1.04, 1.11)	1.08 (1.04, 1.11)	Not mediated	/
C54:7 TAG*	All-cause mortality	0.95 (0.92, 0.98)	0.95 (0.92, 0.98)	Not mediated	/
C56:9 TAG*	All-cause mortality	0.94 (0.91, 0.97)	0.94 (0.91, 0.97)	Not mediated	/
C56:7 TAG*	All-cause mortality	0.95 (0.92, 0.98)	0.95 (0.92, 0.98)	Not mediated	/
C58:9 TAG*	All-cause mortality	0.94 (0.90, 0.97)	0.93 (0.90, 0.97)	Not mediated	/
N4-Acetylcytidine	All-cause mortality	1.08 (1.04, 1.11)	1.07 (1.04, 1.11)	Not mediated	/
C20:5 CE	All-cause mortality	0.96 (0.93, 0.99)	0.96 (0.93, 0.99)	Not mediated	/
C22:6 CE	All-cause mortality	0.93 (0.90, 0.96)	0.93 (0.90, 0.96)	Not mediated	/
C36:4 DAG*	All-cause mortality	0.95 (0.92, 0.98)	0.94 (0.92, 0.98)	Not mediated	/
C30:0 PC*	All-cause mortality	1.07 (1.03, 1.10)	1.07 (1.03, 1.10)	Not mediated	/
C30:1 PC*	All-cause mortality	1.09 (1.06, 1.13)	1.09 (1.05, 1.13)	Not mediated	/
C32:1 PC*	All-cause mortality	1.12 (1.08, 1.16)	1.12 (1.08, 1.15)	Not mediated	/
C34:1 PC*	All-cause mortality	1.11 (1.07, 1.14)	1.11 (1.07, 1.14)	Not mediated	/
C38:6 PC*	All-cause mortality	0.95 (0.92, 0.98)	0.95 (0.92, 0.98)	Not mediated	/
C38:3 PC*	All-cause mortality	1.08 (1.04, 1.11)	1.07 (1.04, 1.11)	Not mediated	/
C36:3 PC*	All-cause mortality	1.06 (1.03, 1.10)	1.06 (1.02, 1.09)	Not mediated	/
C38:2 PC*	All-cause mortality	1.06 (1.03, 1.10)	1.06 (1.03, 1.09)	Not mediated	/
C40:10 PC*	All-cause mortality	0.96 (0.93, 0.99)	0.96 (0.93, 0.99)	Not mediated	/
C40:9 PC*	All-cause mortality	0.93 (0.90, 0.97)	0.93 (0.90, 0.97)	Not mediated	/
C34:0 PE*	All-cause mortality	1.04 (1.01, 1.07)	1.04 (1.01, 1.08)	Not mediated	/
C34:2 PE*	All-cause mortality	1.08 (1.05, 1.12)	1.08 (1.05, 1.11)	Not mediated	/
C36:2 PE*	All-cause mortality	1.07 (1.04, 1.11)	1.07 (1.04, 1.10)	Not mediated	/
C36:3 PE*	All-cause mortality	1.05 (1.02, 1.08)	1.05 (1.01, 1.08)	Not mediated	/
C36:2 PE plasmalogen*	All-cause mortality	1.04 (1.01, 1.08)	1.04 (1.01, 1.08)	Not mediated	/
C54:8 TAG*	All-cause mortality	0.95 (0.92, 0.99)	0.95 (0.92, 0.98)	Not mediated	/
C58:11 TAG*	All-cause mortality	0.94 (0.91, 0.97)	0.94 (0.91, 0.97)	Not mediated	/
C34:1 PC plasmalogen*	All-cause mortality	1.05 (1.02, 1.09)	1.05 (1.02, 1.09)	Not mediated	/
C34:5 PC plasmalogen*	All-cause mortality	0.96 (0.93, 0.99)	0.97 (0.94, 1.00)	Not mediated	/
C38:7 PC plasmalogen*	All-cause mortality	0.93 (0.90, 0.96)	0.93 (0.90, 0.97)	Not mediated	/
C38:7 PE plasmalogen*	All-cause mortality	0.94 (0.91, 0.97)	0.94 (0.91, 0.97)	Not mediated	/
C18:2 LPE*	All-cause mortality	1.04 (1.01, 1.08)	1.04 (1.01, 1.08)	Not mediated	/
C49:2 TAG*	All-cause mortality	1.07 (1.04, 1.11)	1.07 (1.04, 1.11)	Not mediated	/
C20:0 SM	All-cause mortality	0.96 (0.93, 0.99)	0.96 (0.93, 0.99)	Not mediated	/
C4-OH carnitine	All-cause mortality	1.05 (1.01, 1.08)	1.05 (1.01, 1.08)	Not mediated	/
C43:0 TAG*	All-cause mortality	1.05 (1.01, 1.08)	1.04 (1.01, 1.08)	Not mediated	/
C47:2 TAG*	All-cause mortality	1.07 (1.03, 1.11)	1.07 (1.03, 1.10)	Not mediated	/
C45:1 TAG*	All-cause mortality	1.07 (1.03, 1.10)	1.06 (1.03, 1.10)	Not mediated	/
C47:1 TAG*	All-cause mortality	1.07 (1.03, 1.10)	1.07 (1.03, 1.10)	Not mediated	/
C49:3 TAG*	All-cause mortality	1.04 (1.01, 1.08)	1.04 (1.01, 1.08)	Not mediated	/
Guanidoacetic acid	Cardiovascular mortality	0.91 (0.84, 0.97)	0.91 (0.84, 0.98)	Not mediated	/
L-Serine	Cardiovascular mortality	0.83 (0.76, 0.91)	0.87 (0.80, 0.95)	Not mediated	/
C16:1 CE*	Cardiovascular mortality	1.13 (1.05, 1.21)	1.13 (1.05, 1.21)	Not mediated	/
Acetaminophen	Cardiovascular mortality	1.15 (1.08, 1.23)	1.16 (1.09, 1.24)	Not mediated	/
4-Acetamidobutanoic acid	Cardiovascular mortality	1.12 (1.05, 1.20)	1.05 (0.98, 1.12)	Not mediated	/
C16:0 Ceramide (d18:1)	Cardiovascular mortality	1.15 (1.08, 1.23)	1.11 (1.04, 1.18)	Not mediated	/
C48:0 TAG*	Cardiovascular mortality	1.11 (1.03, 1.20)	1.08 (1.00, 1.17)	Not mediated	/
C50:0 TAG*	Cardiovascular mortality	1.12 (1.04, 1.21)	1.10 (1.02, 1.19)	Not mediated	/
C48:1 TAG*	Cardiovascular mortality	1.11 (1.03, 1.20)	1.07 (0.99, 1.16)	Not mediated	/
C50:1 TAG*	Cardiovascular mortality	1.13 (1.05, 1.23)	1.10 (1.02, 1.19)	Not mediated	/
C52:0 TAG*	Cardiovascular mortality	1.14 (1.06, 1.22)	1.11 (1.03, 1.20)	Not mediated	/
C52:1 TAG*	Cardiovascular mortality	1.15 (1.07, 1.23)	1.13 (1.05, 1.21)	Not mediated	/
C52:2 TAG*	Cardiovascular mortality	1.12 (1.04, 1.20)	1.09 (1.01, 1.18)	Not mediated	/
C48:2 TAG*	Cardiovascular mortality	1.13 (1.04, 1.22)	1.09 (1.01, 1.18)	Not mediated	/
C50:2 TAG*	Cardiovascular mortality	1.14 (1.06, 1.23)	1.10 (1.02, 1.19)	Not mediated	/
C54:1 TAG*	Cardiovascular mortality	1.13 (1.05, 1.22)	1.11 (1.03, 1.19)	Not mediated	/
C56:1 TAG*	Cardiovascular mortality	1.10 (1.03, 1.18)	1.08 (1.01, 1.16)	Not mediated	/
C54:2 TAG*	Cardiovascular mortality	1.12 (1.05, 1.20)	1.10 (1.03, 1.18)	Not mediated	/
C56:2 TAG*	Cardiovascular mortality	1.10 (1.02, 1.18)	1.07 (1.00, 1.15)	Not mediated	/
C48:3 TAG*	Cardiovascular mortality	1.10 (1.03, 1.18)	1.05 (0.98, 1.13)	Not mediated	/
C50:3 TAG*	Cardiovascular mortality	1.14 (1.06, 1.23)	1.12 (1.03, 1.21)	Not mediated	/
C22:6 CE	Cardiovascular mortality	0.90 (0.83, 0.97)	0.92 (0.85, 0.99)	Not mediated	/
C32:0 DAG*	Cardiovascular mortality	1.14 (1.06, 1.23)	1.10 (1.02, 1.19)	Not mediated	/
C32:1 DAG*	Cardiovascular mortality	1.13 (1.05, 1.22)	1.07 (0.99, 1.16)	Not mediated	/
C34:0 DAG*	Cardiovascular mortality	1.15 (1.07, 1.23)	1.11 (1.03, 1.20)	Not mediated	/
C34:1 DAG*	Cardiovascular mortality	1.15 (1.07, 1.24)	1.11 (1.03, 1.19)	Not mediated	/
C34:2 DAG*	Cardiovascular mortality	1.11 (1.03, 1.19)	1.07 (0.99, 1.15)	Not mediated	/
C36:1 DAG*	Cardiovascular mortality	1.15 (1.07, 1.24)	1.12 (1.04, 1.20)	Not mediated	/
C36:2 DAG*	Cardiovascular mortality	1.14 (1.06, 1.23)	1.11 (1.03, 1.20)	Not mediated	/
C30:0 PC*	Cardiovascular mortality	1.12 (1.04, 1.20)	1.10 (1.03, 1.18)	Not mediated	/
C30:1 PC*	Cardiovascular mortality	1.13 (1.05, 1.22)	1.10 (1.02, 1.19)	Not mediated	/
C32:0 PC*	Cardiovascular mortality	1.17 (1.09, 1.25)	1.16 (1.08, 1.25)	Not mediated	/
C32:1 PC*	Cardiovascular mortality	1.17 (1.09, 1.27)	1.15 (1.07, 1.24)	Not mediated	/
C34:1 PC*	Cardiovascular mortality	1.15 (1.07, 1.24)	1.15 (1.07, 1.24)	Not mediated	/
C36:1 PC*	Cardiovascular mortality	1.13 (1.05, 1.21)	1.11 (1.04, 1.19)	Not mediated	/
C38:3 PC*	Cardiovascular mortality	1.14 (1.06, 1.22)	1.11 (1.04, 1.19)	Not mediated	/
C36:4 PC-B*	Cardiovascular mortality	1.13 (1.05, 1.21)	1.14 (1.06, 1.22)	Not mediated	/
C38:2 PC*	Cardiovascular mortality	1.11 (1.03, 1.19)	1.08 (1.00, 1.15)	Not mediated	/
C34:2 PE*	Cardiovascular mortality	1.14 (1.07, 1.22)	1.10 (1.03, 1.17)	Not mediated	/
C36:4 PE*	Cardiovascular mortality	1.15 (1.07, 1.22)	1.13 (1.06, 1.20)	Not mediated	/
C34:2 PE plasmalogen*	Cardiovascular mortality	1.12 (1.05, 1.20)	1.13 (1.06, 1.21)	Not mediated	/
C36:2 PE*	Cardiovascular mortality	1.14 (1.07, 1.22)	1.10 (1.03, 1.17)	Not mediated	/
C38:4 PE*	Cardiovascular mortality	1.15 (1.08, 1.23)	1.14 (1.07, 1.22)	Not mediated	/
C38:5 PE*	Cardiovascular mortality	1.15 (1.08, 1.22)	1.10 (1.04, 1.18)	Not mediated	/
C36:2 PE plasmalogen*	Cardiovascular mortality	1.10 (1.03, 1.18)	1.10 (1.03, 1.18)	Not mediated	/
C46:1 TAG*	Cardiovascular mortality	1.11 (1.03, 1.20)	1.07 (1.00, 1.16)	Not mediated	/
C46:2 TAG*	Cardiovascular mortality	1.10 (1.03, 1.19)	1.05 (0.98, 1.14)	Not mediated	/
C18:1 LPE*	Cardiovascular mortality	1.11 (1.04, 1.19)	1.09 (1.02, 1.17)	Not mediated	/
C55:2 TAG*	Cardiovascular mortality	1.11 (1.03, 1.20)	1.09 (1.02, 1.18)	Not mediated	/
N1-Acetylspermidine	Cancer mortality	1.13 (1.06, 1.20)	1.12 (1.05, 1.19)	Not mediated	/
All-cause mortality	Multi-metabolite profile score	1.26 (1.22, 1.31)	1.26 (1.21, 1.31)	Not mediated	/
Cardiovascular mortality	Multi-metabolite profile score	1.32 (1.21, 1.44)	1.21 (1.10, 1.34)	Not mediated	/
Cancer mortality	Multi-metabolite profile score	1.20 (1.12, 1.30)	1.22 (1.13, 1.31)	Not mediated	/
Only metaboliters that were significantly associated with mortality were further examined. Hazard Ratios (HRs) were estimated from multivariable models stratified by study cohorts, original sub-studies, and the case/control status in the original sub-study, and adjusted for age, fasting status, body mass index, race, multivitamin use, smoking status, physical activity, diabetes, hypertension, ant…

## Sheet: Supplementary Data 4
Supplementary Data 4. Categories and module assignment of metabolites
Metabolite	Group for MSEA	Module from WGCNA	HR (95% CI) for all-cause mortalitya	P	FDR
4-Acetamidobutanoic acid	Amines, amino acids, and derivatives	Module 5	1.08 (1.05, 1.11)	<0.001	<0.001
L-Serine	Amines, amino acids, and derivatives	Module 3	0.90 (0.87, 0.94)	<0.001	<0.001
L-Threonine	Amines, amino acids, and derivatives	Module 3	0.94 (0.91, 0.98)	0.001	0.005
Glycine	Amines, amino acids, and derivatives	Module 3	0.95 (0.92, 0.99)	0.008	0.02
Dimethylglycine	Amines, amino acids, and derivatives	Module 5	1.03 (1.00, 1.06)	0.061	0.115
Thyroxine	Amines, amino acids, and derivatives	Module 5	1.03 (1.00, 1.06)	0.09	0.161
Phenylacetylglutamine	Amines, amino acids, and derivatives	Module 5	1.03 (0.99, 1.06)	0.111	0.187
Creatine	Amines, amino acids, and derivatives	Module 5	0.97 (0.94, 1.01)	0.124	0.204
L-Tyrosine	Amines, amino acids, and derivatives	Module 5	1.02 (0.99, 1.06)	0.135	0.22
2-Aminoisobutyric acid*	Amines, amino acids, and derivatives	Module 4	0.98 (0.95, 1.01)	0.192	0.298
3-Methylhistidine*	Amines, amino acids, and derivatives	Module 1	1.02 (0.98, 1.06)	0.283	0.425
N-Acetylornithine	Amines, amino acids, and derivatives	Module 5	1.02 (0.98, 1.05)	0.301	0.443
Proline betaine	Amines, amino acids, and derivatives	Module 5	0.98 (0.95, 1.02)	0.309	0.447
Citrulline	Amines, amino acids, and derivatives	Module 5	1.02 (0.98, 1.05)	0.313	0.447
L-Proline	Amines, amino acids, and derivatives	Module 5	1.02 (0.98, 1.05)	0.315	0.447
1-Methylhistamine	Amines, amino acids, and derivatives	Module 5	1.02 (0.98, 1.05)	0.329	0.456
L-Glutamine	Amines, amino acids, and derivatives	Module 5	0.99 (0.95, 1.02)	0.373	0.496
L-Asparagine	Amines, amino acids, and derivatives	Module 3	0.98 (0.95, 1.02)	0.396	0.506
L-Methionine	Amines, amino acids, and derivatives	Module 5	0.99 (0.96, 1.02)	0.448	0.558
L-Isoleucine	Amines, amino acids, and derivatives	Module 5	1.01 (0.98, 1.05)	0.478	0.58
4-Hydroxyproline	Amines, amino acids, and derivatives	Module 3	1.01 (0.98, 1.04)	0.48	0.58
L-Alanine	Amines, amino acids, and derivatives	Module 5	0.99 (0.96, 1.02)	0.553	0.65
DL-2-Aminooctanoic acid*	Amines, amino acids, and derivatives	Module 3	0.99 (0.96, 1.02)	0.603	0.692
L-Valine	Amines, amino acids, and derivatives	Module 5	0.99 (0.96, 1.03)	0.635	0.718
L-Phenylalanine	Amines, amino acids, and derivatives	Module 5	1.01 (0.97, 1.04)	0.684	0.759
L-Pipecolic acid*	Amines, amino acids, and derivatives	Module 5	1.01 (0.97, 1.04)	0.693	0.762
Creatinine	Amines, amino acids, and derivatives	Module 5	1.00 (0.97, 1.04)	0.772	0.82
L-Leucine	Amines, amino acids, and derivatives	Module 5	1.00 (0.97, 1.04)	0.78	0.82
Betaine	Amines, amino acids, and derivatives	Module 3	1.00 (0.96, 1.03)	0.824	0.859
N-ɑ-Acetyl-L-arginine*	Amines, amino acids, and derivatives	Module 5	1.00 (0.96, 1.03)	0.927	0.95
N-acetyltryptophan	Amines, amino acids, and derivatives	Module 5	1.00 (0.97, 1.03)	0.934	0.95
L-Acetylcarnitine	Carnitines	Module 4	1.05 (1.02, 1.09)	0.001	0.003
C14 carnitine	Carnitines	Module 4	1.05 (1.02, 1.08)	0.003	0.009
C4-OH carnitine	Carnitines	Module 4	1.05 (1.01, 1.08)	0.008	0.02
C9 carnitine	Carnitines	Module 4	0.97 (0.94, 1.00)	0.041	0.083
C10:2 carnitine	Carnitines	Module 4	0.97 (0.94, 1.00)	0.085	0.155
C12:1 carnitine*	Carnitines	Module 4	1.02 (0.99, 1.06)	0.121	0.201
C26 carnitine	Carnitines	Module 5	0.98 (0.95, 1.01)	0.143	0.229
C14:1 carnitine*	Carnitines	Module 4	1.02 (0.98, 1.05)	0.289	0.431
C14:2 carnitine*	Carnitines	Module 4	0.98 (0.95, 1.02)	0.312	0.447
C6 carnitine	Carnitines	Module 4	1.02 (0.98, 1.06)	0.324	0.453
C4 carnitine	Carnitines	Module 5	1.02 (0.98, 1.05)	0.336	0.463
C7 carnitine	Carnitines	Module 4	1.01 (0.98, 1.04)	0.506	0.609
C5:1 carnitine	Carnitines	Module 5	1.01 (0.98, 1.04)	0.544	0.645
C5-DC carnitine	Carnitines	Module 5	0.99 (0.96, 1.03)	0.679	0.757
C3 carnitine	Carnitines	Module 5	0.99 (0.96, 1.03)	0.73	0.795
Decanoylcarnitine	Carnitines	Module 4	0.99 (0.96, 1.03)	0.742	0.802
C12 carnitine	Carnitines	Module 4	1.00 (0.97, 1.04)	0.779	0.82
L-Carnitine	Carnitines	Module 5	1.00 (0.97, 1.03)	0.873	0.903
C8 carnitine	Carnitines	Module 4	1.00 (0.97, 1.03)	0.922	0.949
Isovalerylcarnitine	Carnitines	Module 5	1.00 (0.97, 1.03)	0.931	0.95
C16:0 Ceramide (d18:1)	Ceramide	Module 3	1.09 (1.05, 1.12)	<0.001	<0.001
C24:1 Ceramide (d18:1)*	Ceramide	Module 5	1.05 (1.02, 1.09)	0.001	0.003
C24:0 Ceramide (d18:1)	Ceramide	Module 5	0.99 (0.96, 1.02)	0.6	0.692
C22:0 Ceramide (d18:1)	Ceramide	Module 5	1.00 (0.97, 1.04)	0.835	0.867
C16:1 CE*	Cholesterol Esters	Module 5	1.11 (1.08, 1.15)	<0.001	<0.001
C22:6 CE	Cholesterol Esters	Module 3	0.93 (0.90, 0.96)	<0.001	<0.001
C18:2 CE*	Cholesterol Esters	Module 3	0.95 (0.92, 0.98)	0.002	0.005
C16:0 CE	Cholesterol Esters	Module 3	0.96 (0.93, 0.99)	0.006	0.016
C20:5 CE	Cholesterol Esters	Module 3	0.96 (0.93, 0.99)	0.009	0.023
C20:4 CE	Cholesterol Esters	Module 3	0.97 (0.94, 1.00)	0.046	0.091
C22:5 CE*	Cholesterol Esters	Module 3	0.97 (0.94, 1.00)	0.072	0.134
C18:3 CE*	Cholesterol Esters	Module 3	1.02 (0.98, 1.05)	0.306	0.445
C20:3 CE*	Cholesterol Esters	Module 3	1.01 (0.98, 1.05)	0.38	0.497
C18:0 CE	Cholesterol Esters	Module 3	0.99 (0.96, 1.02)	0.451	0.559
C32:0 DAG*	Diacylglycerols	Module 5	1.08 (1.05, 1.12)	<0.001	<0.001
C32:1 DAG*	Diacylglycerols	Module 5	1.07 (1.04, 1.11)	<0.001	<0.001
C34:0 DAG*	Diacylglycerols	Module 5	1.08 (1.04, 1.11)	<0.001	<0.001
C36:1 DAG*	Diacylglycerols	Module 5	1.09 (1.05, 1.12)	<0.001	<0.001
C34:1 DAG*	Diacylglycerols	Module 5	1.07 (1.03, 1.10)	<0.001	0.001
C36:2 DAG*	Diacylglycerols	Module 5	1.06 (1.03, 1.10)	0.001	0.002
C36:4 DAG*	Diacylglycerols	Module 2	0.95 (0.92, 0.98)	0.001	0.004
C34:2 DAG*	Diacylglycerols	Module 5	1.05 (1.01, 1.08)	0.006	0.015
C38:5 DAG*	Diacylglycerols	Module 5	1.02 (0.98, 1.05)	0.305	0.445
C34:3 DAG*	Diacylglycerols	Module 5	1.02 (0.98, 1.05)	0.349	0.477
C36:3 DAG*	Diacylglycerols	Module 2	0.99 (0.96, 1.03)	0.693	0.762
C20:5 LPC	Lysophosphatidylcholines	Module 5	0.96 (0.93, 1.00)	0.037	0.076
C18:2 LPC*	Lysophosphatidylcholines	Module 3	0.97 (0.94, 1.00)	0.086	0.155
C22:5 LPC*	Lysophosphatidylcholines	Module 5	1.02 (0.99, 1.06)	0.258	0.391
C18:1 LPE*	Lysophosphatidylethanolamines	Module 5	1.07 (1.04, 1.11)	<0.001	<0.001
C20:4 LPE	Lysophosphatidylethanolamines	Module 5	1.07 (1.03, 1.10)	<0.001	0.001
C18:2 LPE*	Lysophosphatidylethanolamines	Module 5	1.04 (1.01, 1.08)	0.01	0.024
C22:0 LPE	Lysophosphatidylethanolamines	Module 3	0.96 (0.93, 1.00)	0.037	0.076
C22:6 LPE	Lysophosphatidylethanolamines	Module 1	1.01 (0.97, 1.04)	0.71	0.778
N2,N2-Dimethylguanosine	Nucleosides, nucleotides, and analogues	Module 5	1.10 (1.06, 1.13)	<0.001	<0.001
N4-Acetylcytidine	Nucleosides, nucleotides, and analogues	Module 5	1.08 (1.04, 1.11)	<0.001	<0.001
Pseudouridine	Nucleosides, nucleotides, and analogues	Module 5	1.08 (1.05, 1.12)	<0.001	<0.001
1-Methylguanosine	Nucleosides, nucleotides, and analogues	Module 5	1.06 (1.03, 1.10)	<0.001	0.002
Ribothymidine	Nucleosides, nucleotides, and analogues	Module 5	0.98 (0.95, 1.01)	0.16	0.255
C30:0 PC*	Phosphatidylcholine	Module 5	1.07 (1.03, 1.10)	<0.001	<0.001
C30:1 PC*	Phosphatidylcholine	Module 5	1.09 (1.06, 1.13)	<0.001	<0.001
C32:0 PC*	Phosphatidylcholine	Module 5	1.10 (1.07, 1.14)	<0.001	<0.001
C32:1 PC*	Phosphatidylcholine	Module 5	1.12 (1.08, 1.16)	<0.001	<0.001
C34:1 PC*	Phosphatidylcholine	Module 5	1.11 (1.07, 1.14)	<0.001	<0.001
C36:1 PC*	Phosphatidylcholine	Module 5	1.09 (1.06, 1.13)	<0.001	<0.001
C38:3 PC*	Phosphatidylcholine	Module 5	1.08 (1.04, 1.11)	<0.001	<0.001
C40:9 PC*	Phosphatidylcholine	Module 1	0.93 (0.90, 0.97)	<0.001	<0.001
C38:2 PC*	Phosphatidylcholine	Module 5	1.06 (1.03, 1.10)	<0.001	0.001
C36:3 PC*	Phosphatidylcholine	Module 5	1.06 (1.03, 1.10)	<0.001	0.002
C38:6 PC*	Phosphatidylcholine	Module 1	0.95 (0.92, 0.98)	0.002	0.006
C40:10 PC*	Phosphatidylcholine	Module 1	0.96 (0.93, 0.99)	0.019	0.043
C40:6 PC*	Phosphatidylcholine	Module 1	0.97 (0.94, 1.00)	0.049	0.096
C32:2 PC*	Phosphatidylcholine	Module 5	1.03 (1.00, 1.07)	0.057	0.109
C34:3 PC*	Phosphatidylcholine	Module 5	1.03 (1.00, 1.06)	0.093	0.163
C36:2 PC*	Phosphatidylcholine	Module 3	1.03 (1.00, 1.06)	0.094	0.164
C36:4 PC-B*	Phosphatidylcholine	Module 5	1.03 (0.99, 1.06)	0.104	0.179
C34:4 PC*	Phosphatidylcholine	Module 5	1.02 (0.98, 1.05)	0.363	0.488
C36:4 PC-A*	Phosphatidylcholine	Module 3	0.99 (0.96, 1.02)	0.438	0.551
C38:4 PC*	Phosphatidylcholine	Module 5	1.01 (0.98, 1.04)	0.594	0.688
C34:2 PE*	Phosphatidylethanolamine	Module 5	1.08 (1.05, 1.12)	<0.001	<0.001
C36:2 PE*	Phosphatidylethanolamine	Module 5	1.07 (1.04, 1.11)	<0.001	<0.001
C36:4 PE*	Phosphatidylethanolamine	Module 5	1.09 (1.06, 1.12)	<0.001	<0.001
C38:4 PE*	Phosphatidylethanolamine	Module 5	1.08 (1.05, 1.11)	<0.001	<0.001
C38:5 PE*	Phosphatidylethanolamine	Module 5	1.07 (1.04, 1.10)	<0.001	<0.001
C36:3 PE*	Phosphatidylethanolamine	Module 5	1.05 (1.02, 1.08)	0.001	0.004
C34:0 PE*	Phosphatidylethanolamine	Module 5	1.04 (1.01, 1.07)	0.013	0.03
C38:2 PE*	Phosphatidylethanolamine	Module 3	0.96 (0.93, 1.00)	0.029	0.062
C38:6 PE*	Phosphatidylethanolamine	Module 5	1.04 (1.00, 1.07)	0.032	0.067
C40:6 PE*	Phosphatidylethanolamine	Module 5	1.03 (1.00, 1.07)	0.052	0.101
C34:0 PS*	Phosphatidylserine	Module 1	0.98 (0.95, 1.02)	0.323	0.453
C38:7 PC plasmalogen*	Plasmalogens	Module 1	0.93 (0.90, 0.96)	<0.001	<0.001
C38:7 PE plasmalogen*	Plasmalogens	Module 1	0.94 (0.91, 0.97)	<0.001	0.002
C34:1 PC plasmalogen*	Plasmalogens	Module 3	1.05 (1.02, 1.09)	0.001	0.004
C38:3 PE plasmalogen*	Plasmalogens	Module 3	0.95 (0.92, 0.99)	0.005	0.015
C40:7 PE plasmalogen*	Plasmalogens	Module 1	0.95 (0.92, 0.99)	0.005	0.015
C36:2 PE plasmalogen*	Plasmalogens	Module 3	1.04 (1.01, 1.08)	0.007	0.018
C34:3 PC plasmalogen*	Plasmalogens	Module 3	0.96 (0.93, 0.99)	0.008	0.021
C34:5 PC plasmalogen*	Plasmalogens	Module 3	0.96 (0.93, 0.99)	0.018	0.042
C34:2 PE plasmalogen*	Plasmalogens	Module 3	1.04 (1.00, 1.07)	0.029	0.062
C38:4 PC plasmalogen*	Plasmalogens	Module 3	1.03 (1.00, 1.07)	0.042	0.084
C36:3 PC plasmalogen-A*	Plasmalogens	Module 3	0.97 (0.94, 1.00)	0.05	0.097
C36:3 PE plasmalogen*	Plasmalogens	Module 3	1.03 (0.99, 1.06)	0.112	0.187
C36:5 PC plasmalogen-B*	Plasmalogens	Module 3	0.97 (0.94, 1.01)	0.136	0.22
C16:1 LPC plasmalogen*	Plasmalogens	Module 3	0.98 (0.94, 1.01)	0.178	0.279
C34:2 PC plasmalogen*	Plasmalogens	Module 3	1.02 (0.99, 1.06)	0.204	0.314
C36:5 PE plasmalogen*	Plasmalogens	Module 3	0.99 (0.95, 1.02)	0.363	0.488
C36:1 PE plasmalogen*	Plasmalogens	Module 3	0.98 (0.95, 1.02)	0.384	0.497
C36:4 PC plasmalogen*	Plasmalogens	Module 3	1.01 (0.98, 1.05)	0.384	0.497
C36:4 PE plasmalogen*	Plasmalogens	Module 3	1.01 (0.98, 1.05)	0.392	0.505
C38:6 PE plasmalogen*	Plasmalogens	Module 3	0.99 (0.96, 1.02)	0.444	0.556
C36:2 PC plasmalogen*	Plasmalogens	Module 3	1.01 (0.98, 1.04)	0.574	0.671
C34:1 PC plasmalogen-B*	Plasmalogens	Module 3	1.01 (0.97, 1.04)	0.608	0.693
C38:5 PE plasmalogen*	Plasmalogens	Module 3	1.01 (0.97, 1.04)	0.748	0.804
C34:3 PE plasmalogen*	Plasmalogens	Module 3	1.00 (0.97, 1.03)	0.799	0.837
7-Methylguanine	Purines and purine derivatives	Module 5	1.06 (1.03, 1.10)	<0.001	<0.001
Uric acid	Purines and purine derivatives	Module 5	1.03 (0.99, 1.06)	0.108	0.184
1-Methylguanine	Purines and purine derivatives	Module 5	1.02 (0.99, 1.06)	0.233	0.355
3-Methylxanthine	Purines and purine derivatives	Module 5	1.02 (0.98, 1.05)	0.362	0.488
7-Methylxanthine	Purines and purine derivatives	Module 5	1.01 (0.98, 1.04)	0.586	0.681
1,7-Dimethyluric acid	Purines and purine derivatives	Module 5	1.00 (0.97, 1.03)	0.99	0.99
Cytosine*	Pyrimidine and pyrimidine derivatives	Module 5	1.03 (1.00, 1.06)	0.097	0.169
C20:0 SM	Sphingolipids	Module 3	0.96 (0.93, 0.99)	0.015	0.036
C16:0 SM	Sphingolipids	Module 3	1.03 (1.00, 1.07)	0.059	0.111
C24:1 SM*	Sphingolipids	Module 3	1.02 (0.99, 1.06)	0.166	0.263
C18:0 SM	Sphingolipids	Module 3	1.01 (0.98, 1.05)	0.375	0.496
C44:0 TAG*	Triacylglycerols (≤56 C and ≤3 double bonds)	Module 5	1.07 (1.04, 1.11)	<0.001	<0.001
C46:0 TAG*	Triacylglycerols (≤56 C and ≤3 double bonds)	Module 5	1.08 (1.04, 1.12)	<0.001	<0.001
C46:1 TAG*	Triacylglycerols (≤56 C and ≤3 double bonds)	Module 5	1.09 (1.05, 1.12)	<0.001	<0.001
C48:0 TAG*	Triacylglycerols (≤56 C and ≤3 double bonds)	Module 5	1.08 (1.05, 1.12)	<0.001	<0.001
C48:1 TAG*	Triacylglycerols (≤56 C and ≤3 double bonds)	Module 5	1.09 (1.05, 1.13)	<0.001	<0.001
C48:2 TAG*	Triacylglycerols (≤56 C and ≤3 double bonds)	Module 5	1.09 (1.06, 1.13)	<0.001	<0.001
C49:2 TAG*	Triacylglycerols (≤56 C and ≤3 double bonds)	Module 5	1.07 (1.04, 1.11)	<0.001	<0.001
C50:0 TAG*	Triacylglycerols (≤56 C and ≤3 double bonds)	Module 5	1.08 (1.05, 1.12)	<0.001	<0.001
C50:1 TAG*	Triacylglycerols (≤56 C and ≤3 double bonds)	Module 5	1.09 (1.05, 1.12)	<0.001	<0.001
C50:2 TAG*	Triacylglycerols (≤56 C and ≤3 double bonds)	Module 5	1.09 (1.05, 1.13)	<0.001	<0.001
C50:3 TAG*	Triacylglycerols (≤56 C and ≤3 double bonds)	Module 5	1.08 (1.04, 1.11)	<0.001	<0.001
C52:0 TAG*	Triacylglycerols (≤56 C and ≤3 double bonds)	Module 5	1.08 (1.04, 1.12)	<0.001	<0.001
C52:1 TAG*	Triacylglycerols (≤56 C and ≤3 double bonds)	Module 5	1.08 (1.05, 1.12)	<0.001	<0.001
C54:1 TAG*	Triacylglycerols (≤56 C and ≤3 double bonds)	Module 5	1.07 (1.04, 1.11)	<0.001	<0.001
C45:1 TAG*	Triacylglycerols (≤56 C and ≤3 double bonds)	Module 5	1.07 (1.03, 1.10)	<0.001	0.001
C46:2 TAG*	Triacylglycerols (≤56 C and ≤3 double bonds)	Module 5	1.07 (1.03, 1.10)	<0.001	0.001
C47:1 TAG*	Triacylglycerols (≤56 C and ≤3 double bonds)	Module 5	1.07 (1.03, 1.10)	<0.001	0.001
C47:2 TAG*	Triacylglycerols (≤56 C and ≤3 double bonds)	Module 5	1.07 (1.03, 1.11)	<0.001	0.001
C51:0 TAG*	Triacylglycerols (≤56 C and ≤3 double bonds)	Module 5	1.07 (1.03, 1.11)	<0.001	0.001
C43:1 TAG*	Triacylglycerols (≤56 C and ≤3 double bonds)	Module 5	1.06 (1.02, 1.09)	0.001	0.002
C45:2 TAG*	Triacylglycerols (≤56 C and ≤3 double bonds)	Module 5	1.06 (1.02, 1.09)	0.001	0.003
C51:1 TAG*	Triacylglycerols (≤56 C and ≤3 double bonds)	Module 5	1.06 (1.02, 1.10)	0.001	0.003
C51:2 TAG*	Triacylglycerols (≤56 C and ≤3 double bonds)	Module 5	1.06 (1.03, 1.10)	0.001	0.003
C54:2 TAG*	Triacylglycerols (≤56 C and ≤3 double bonds)	Module 5	1.06 (1.02, 1.09)	0.001	0.003
C52:2 TAG*	Triacylglycerols (≤56 C and ≤3 double bonds)	Module 5	1.05 (1.02, 1.09)	0.002	0.006
C55:2 TAG*	Triacylglycerols (≤56 C and ≤3 double bonds)	Module 5	1.05 (1.02, 1.09)	0.003	0.008
C48:3 TAG*	Triacylglycerols (≤56 C and ≤3 double bonds)	Module 5	1.05 (1.01, 1.08)	0.005	0.014
C43:0 TAG*	Triacylglycerols (≤56 C and ≤3 double bonds)	Module 5	1.05 (1.01, 1.08)	0.005	0.015
C56:2 TAG*	Triacylglycerols (≤56 C and ≤3 double bonds)	Module 5	1.04 (1.01, 1.08)	0.008	0.02
C49:3 TAG*	Triacylglycerols (≤56 C and ≤3 double bonds)	Module 5	1.04 (1.01, 1.08)	0.01	0.025
C56:1 TAG*	Triacylglycerols (≤56 C and ≤3 double bonds)	Module 5	1.04 (1.01, 1.07)	0.017	0.039
C53:3¬†TAG*	Triacylglycerols (≤56 C and ≤3 double bonds)	Module 2	0.96 (0.93, 0.99)	0.023	0.053
C56:3 TAG*	Triacylglycerols (≤56 C and ≤3 double bonds)	Module 2	1.04 (1.01, 1.07)	0.024	0.053
C53:2 TAG*	Triacylglycerols (≤56 C and ≤3 double bonds)	Module 5	1.03 (1.00, 1.07)	0.082	0.151
C54:3 TAG*	Triacylglycerols (≤56 C and ≤3 double bonds)	Module 2	1.01 (0.98, 1.05)	0.457	0.564
C55:3 TAG*	Triacylglycerols (≤56 C and ≤3 double bonds)	Module 2	0.99 (0.96, 1.03)	0.675	0.755
C52:3 TAG*	Triacylglycerols (≤56 C and ≤3 double bonds)	Module 5	1.01 (0.97, 1.04)	0.742	0.802
C51:3 TAG*	Triacylglycerols (≤56 C and ≤3 double bonds)	Module 5	1.00 (0.97, 1.04)	0.778	0.82
C56:8 TAG*	Triacylglycerols (>56 C or >3 double bonds)	Module 1	0.92 (0.89, 0.95)	<0.001	<0.001
C56:9 TAG*	Triacylglycerols (>56 C or >3 double bonds)	Module 1	0.94 (0.91, 0.97)	<0.001	0.001
C58:9 TAG*	Triacylglycerols (>56 C or >3 double bonds)	Module 1	0.94 (0.90, 0.97)	<0.001	0.001
C58:11 TAG*	Triacylglycerols (>56 C or >3 double bonds)	Module 1	0.94 (0.91, 0.97)	<0.001	0.002
C54:6 TAG*	Triacylglycerols (>56 C or >3 double bonds)	Module 1	0.95 (0.92, 0.98)	0.001	0.005
C56:7 TAG*	Triacylglycerols (>56 C or >3 double bonds)	Module 1	0.95 (0.92, 0.98)	0.002	0.006
C54:7 TAG*	Triacylglycerols (>56 C or >3 double bonds)	Module 1	0.95 (0.92, 0.98)	0.002	0.007
C54:8 TAG*	Triacylglycerols (>56 C or >3 double bonds)	Module 1	0.95 (0.92, 0.99)	0.004	0.012
C54:4 TAG*	Triacylglycerols (>56 C or >3 double bonds)	Module 2	0.96 (0.93, 0.99)	0.014	0.032
C54:9 TAG*	Triacylglycerols (>56 C or >3 double bonds)	Module 1	0.97 (0.94, 1.00)	0.026	0.056
C58:7 TAG*	Triacylglycerols (>56 C or >3 double bonds)	Module 1	0.96 (0.93, 1.00)	0.026	0.056
C52:4 TAG*	Triacylglycerols (>56 C or >3 double bonds)	Module 2	0.96 (0.93, 1.00)	0.028	0.059
C50:4 TAG*	Triacylglycerols (>56 C or >3 double bonds)	Module 5	1.03 (0.99, 1.06)	0.107	0.182
C52:7 TAG*	Triacylglycerols (>56 C or >3 double bonds)	Module 1	0.98 (0.95, 1.01)	0.182	0.284
C54:5 TAG*	Triacylglycerols (>56 C or >3 double bonds)	Module 2	0.98 (0.95, 1.01)	0.259	0.391
C50:5 TAG*	Triacylglycerols (>56 C or >3 double bonds)	Module 5	1.01 (0.98, 1.05)	0.376	0.496
C58:6 TAG*	Triacylglycerols (>56 C or >3 double bonds)	Module 1	1.01 (0.98, 1.05)	0.435	0.551
C50:6 TAG*	Triacylglycerols (>56 C or >3 double bonds)	Module 5	1.01 (0.98, 1.04)	0.55	0.648
C56:4 TAG*	Triacylglycerols (>56 C or >3 double bonds)	Module 2	1.01 (0.98, 1.04)	0.619	0.703
C56:5 TAG*	Triacylglycerols (>56 C or >3 double bonds)	Module 1	1.00 (0.97, 1.03)	0.96	0.972
C56:6 TAG*	Triacylglycerols (>56 C or >3 double bonds)	Module 1	1.00 (0.97, 1.03)	0.986	0.99
N1-Acetylspermidine	Others	Module 4	1.08 (1.04, 1.11)	<0.001	<0.001
Ureidopropionic acid	Others	Module 5	1.09 (1.06, 1.13)	<0.001	<0.001
N6-Acetyl-L-lysine*	Others	Module 5	1.06 (1.03, 1.09)	<0.001	0.001
Piperine	Others	Module 5	0.94 (0.91, 0.97)	<0.001	0.001
Bilirubin	Others	Module 4	0.94 (0.91, 0.97)	<0.001	0.002
Acetaminophen	Others	Module 5	1.06 (1.02, 1.09)	0.001	0.002
4-Hydroxy-3-methylacetophenone	Others	Module 5	0.94 (0.91, 0.98)	0.001	0.003
1-Methylnicotinamide	Others	Module 5	0.96 (0.93, 0.99)	0.006	0.017
Biliverdin	Others	Module 4	0.96 (0.93, 0.99)	0.016	0.037
Cholesterol	Others	Module 3	1.04 (1.01, 1.08)	0.025	0.055
21-Deoxycortisol	Others	Module 5	0.96 (0.93, 1.00)	0.035	0.073
Myristoleic acid	Others	Module 4	0.97 (0.93, 1.00)	0.042	0.084
Guanidoacetic acid	Others	Module 3	0.97 (0.94, 1.00)	0.063	0.119
Allantoin	Others	Module 5	1.03 (1.00, 1.07)	0.091	0.162
4-Hydroxyhippuric acid	Others	Module 5	1.03 (1.00, 1.06)	0.093	0.163
Pantothenic acid	Others	Module 5	1.03 (0.99, 1.06)	0.124	0.204
Ne,Ne dimethyllysine	Others	Module 5	0.98 (0.95, 1.01)	0.174	0.274
Caffeine	Others	Module 5	0.98 (0.95, 1.02)	0.294	0.435
5-Acetylamino-6-amino-3-methyluracil	Others	Module 5	0.98 (0.95, 1.02)	0.323	0.453
N6,N6,N6-Trimethyl-L-lysine	Others	Module 5	0.98 (0.95, 1.02)	0.343	0.47
Cortisol	Others	Module 5	0.99 (0.95, 1.02)	0.38	0.497
N1-Methyl-2-pyridone-5-carboxamide	Others	Module 5	0.99 (0.95, 1.02)	0.406	0.517
Deoxycholic acid glycine conjugate*	Others	Module 5	1.01 (0.98, 1.05)	0.471	0.575
Hippuric acid	Others	Module 5	0.99 (0.96, 1.02)	0.471	0.575
Thiamine	Others	Module 5	1.01 (0.98, 1.05)	0.513	0.614
Urocanic acid	Others	Module 5	0.99 (0.96, 1.02)	0.533	0.635
Cortisone	Others	Module 5	0.99 (0.96, 1.03)	0.673	0.755
Palmitoylethanolamide	Others	Module 5	1.01 (0.97, 1.04)	0.766	0.82
Trigonelline	Others	Module 5	1.00 (0.97, 1.04)	0.98	0.989
a Hazard Ratios (HRs) were estimated from multivariable Cox models stratified by study cohorts, original sub-studies, and the case/control status in the original sub-study, and adjusted for age, fasting status, body mass index, race, multivitamin use, smoking status, physical activity, diabetes, hypertension, antihypertensive medication use, hypercholesterolemia, lipid-lowering medication use, to…

## Sheet: Supplementary Data 5
Supplementary Data 5. Metabolites selected in the elastic net regression and their coefficients for all-cause mortality
Metabolite	Coefficients in the elastic net regression	Coefficients from metabolome-wide association analysis
C16:1 CE*	0.106255	0.106985
C16:0 Ceramide (d18:1)	0.0932247	0.0817579
C4-OH carnitine	0.0840806	0.0467911
Ureidopropionic acid	0.0812706	0.0870052
Pantothenic acid	0.080556	0.0273029
Citrulline	0.0774226	0.0160518
Dimethylglycine	0.0767262	0.0302781
4-Acetamidobutanoic acid	0.0761305	0.0776892
L-Glutamine	0.0695154	-0.0144127
C58:6 TAG*	0.0683469	0.0133779
C24:1 Ceramide (d18:1)*	0.0598127	0.0518863
C8 carnitine	0.053835	-0.00168734
C32:0 PC*	0.0535989	0.0993997
C22:6 LPE	0.0402142	0.00605093
L-Tyrosine	0.0367935	0.0244465
4-Hydroxyproline	0.0335048	0.0111761
Trigonelline	0.0310526	0.000439709
N6-Acetyl-L-lysine*	0.0304567	0.0546185
C36:3 PE plasmalogen*	0.0260139	0.0249355
N4-Acetylcytidine	0.0246621	0.0735239
C34:1 PC plasmalogen-B*	0.0228759	0.00902215
N2,N2-Dimethylguanosine	0.0223717	0.0917417
C16:0 SM	0.0216024	0.0310005
7-Methylguanine	0.0202846	0.0624549
Phenylacetylglutamine	0.0196614	0.0265628
3-Methylhistidine*	0.0188117	0.019008
N-Acetylornithine	0.0187185	0.0170051
C18:1 LPE*	0.0149858	0.0696927
N-ɑ-Acetyl-L-arginine*	0.0140331	-0.00161788
Creatine	0.0110626	-0.0269261
L-Carnitine	0.00630052	-0.00263933
N-acetyltryptophan	0.00407755	0.00138131
C56:5 TAG*	0.000407712	0.000801912
Allantoin	0.000366622	0.0301586
C38:7 PE plasmalogen*	-0.000686717	-0.0603101
C20:0 SM	-0.00138533	-0.0406562
C38:2 PE*	-0.00147956	-0.036815
Urocanic acid	-0.00155848	-0.010481
Isovalerylcarnitine	-0.00222487	0.00141989
Guanidoacetic acid	-0.00256896	-0.0312211
C48:3 TAG*	-0.00379003	0.0459846
C9 carnitine	-0.00390604	-0.0326489
7-Methylxanthine	-0.00398863	0.00932413
C36:4 PC-A*	-0.00446296	-0.0126372
C38:4 PC plasmalogen*	-0.00495117	0.0325986
C34:4 PC*	-0.0054142	0.0158186
Ne,Ne dimethyllysine	-0.00543954	-0.0222911
C38:4 PC*	-0.0106105	0.00894802
C18:2 LPC*	-0.0113367	-0.029737
2-Aminoisobutyric acid*	-0.0114326	-0.0215238
Thyroxine	-0.0127757	0.0280341
C40:6 PC*	-0.0135204	-0.0330668
L-Asparagine	-0.0141669	-0.0158963
Cortisone	-0.0182088	-0.00687262
Ribothymidine	-0.0204541	-0.0228185
C40:6 PE*	-0.0206446	0.0317296
L-Leucine	-0.0247069	0.00463104
Piperine	-0.0268525	-0.0600991
4-Hydroxy-3-methylacetophenone	-0.0303137	-0.0594792
1-Methylhistamine	-0.0304821	0.0169452
Glycine	-0.0326693	-0.0510781
Bilirubin	-0.0344204	-0.057392
C12 carnitine	-0.0366745	0.00472824
C34:0 PE*	-0.0370948	0.0395799
1-Methylnicotinamide	-0.0372757	-0.0433497
Creatinine	-0.0416395	0.00465862
C5:1 carnitine	-0.0446326	0.00988826
Caffeine	-0.0758513	-0.0177579
Thiamine	-0.078418	0.0124034
C38:6 PC*	-0.082131	-0.0536966
C22:5 LPC*	-0.0878745	0.020346
L-Serine	-0.0943573	-0.101428
Myristoleic acid	-0.0972598	-0.0342387
L-Threonine	-0.0985725	-0.0615949
C34:3 PC plasmalogen*	-0.105711	-0.0443186
In the elastic net regression, all metabolites were put into the same model without including any covariates. In the metabolome-wide association analysis, each metaboltie was analyzed separately, and the model was stratified by study cohorts, original sub-studies, and the case/control status in the original sub-study, and adjusted for age, fasting status, body mass index, race, multivitamin use, …

## Sheet: Supplementary Data 6
Supplementary Data 6. Associations of metabolites with longevity in the fully adjusted model in NHS/NHSII/HPFS
	Longevitya			All-cause mortalityb
Metabolite	OR (95% CI)	P	FDR	HR (95% CI)	P	FDR
L-Serine	1.15 (1.07, 1.25)	<0.001	0.015	0.90 (0.87, 0.94)	<0.001	<0.001
Creatine	1.13 (1.05, 1.22)	0.001	0.019	0.97 (0.94, 1.01)	0.124	0.204
C56:8 TAG*	1.13 (1.05, 1.21)	0.001	0.019	0.92 (0.89, 0.95)	<0.001	<0.001
C40:9 PC*	1.13 (1.05, 1.21)	0.001	0.02	0.93 (0.90, 0.97)	<0.001	<0.001
C56:9 TAG*	1.13 (1.05, 1.21)	0.001	0.019	0.94 (0.91, 0.97)	<0.001	0.001
C58:11 TAG*	1.13 (1.05, 1.21)	0.001	0.019	0.94 (0.91, 0.97)	<0.001	0.002
C58:7 TAG*	1.13 (1.05, 1.21)	0.001	0.019	0.96 (0.93, 1.00)	0.026	0.056
5-Acetylamino-6-amino-3-methyluracil	1.12 (1.05, 1.20)	0.001	0.019	0.98 (0.95, 1.02)	0.323	0.453
C56:6 TAG*	1.12 (1.05, 1.20)	0.001	0.019	1.00 (0.97, 1.03)	0.986	0.99
C38:7 PC plasmalogen*	1.12 (1.04, 1.21)	0.002	0.022	0.93 (0.90, 0.96)	<0.001	<0.001
C58:9 TAG*	1.12 (1.04, 1.20)	0.003	0.024	0.94 (0.90, 0.97)	<0.001	0.001
C38:7 PE plasmalogen*	1.12 (1.04, 1.20)	0.002	0.022	0.94 (0.91, 0.97)	<0.001	0.002
C34:5 PC plasmalogen*	1.12 (1.04, 1.20)	0.001	0.02	0.96 (0.93, 0.99)	0.018	0.042
C38:6 PE plasmalogen*	1.12 (1.04, 1.20)	0.001	0.02	0.99 (0.96, 1.02)	0.444	0.556
C54:9 TAG*	1.11 (1.04, 1.20)	0.003	0.028	0.97 (0.94, 1.00)	0.026	0.056
C56:7 TAG*	1.11 (1.04, 1.19)	0.002	0.022	0.95 (0.92, 0.98)	0.002	0.006
Caffeine	1.10 (1.02, 1.18)	0.008	0.064	0.98 (0.95, 1.02)	0.294	0.435
Piperine	1.10 (1.02, 1.17)	0.01	0.07	0.94 (0.91, 0.97)	<0.001	0.001
4-Hydroxy-3-methylacetophenone	1.09 (1.02, 1.17)	0.016	0.094	0.94 (0.91, 0.98)	0.001	0.003
C54:8 TAG*	1.09 (1.02, 1.17)	0.017	0.094	0.95 (0.92, 0.99)	0.004	0.012
1-Methylnicotinamide	1.09 (1.02, 1.17)	0.01	0.07	0.96 (0.93, 0.99)	0.006	0.017
C36:5 PC plasmalogen-B*	1.09 (1.02, 1.17)	0.017	0.094	0.97 (0.94, 1.01)	0.136	0.22
C36:5 PE plasmalogen*	1.09 (1.02, 1.17)	0.01	0.07	0.99 (0.95, 1.02)	0.363	0.488
C54:7 TAG*	1.09 (1.01, 1.17)	0.023	0.11	0.95 (0.92, 0.98)	0.002	0.007
C38:3 PE plasmalogen*	1.09 (1.01, 1.17)	0.018	0.098	0.95 (0.92, 0.99)	0.005	0.015
C40:7 PE plasmalogen*	1.08 (1.01, 1.16)	0.028	0.125	0.95 (0.92, 0.99)	0.005	0.015
C34:3 PC plasmalogen*	1.08 (1.01, 1.16)	0.035	0.134	0.96 (0.93, 0.99)	0.008	0.021
C20:5 CE	1.08 (1.01, 1.16)	0.021	0.103	0.96 (0.93, 0.99)	0.009	0.023
C20:0 SM	1.08 (1.01, 1.16)	0.029	0.125	0.96 (0.93, 0.99)	0.015	0.036
C58:6 TAG*	1.08 (1.01, 1.16)	0.032	0.13	1.01 (0.98, 1.05)	0.435	0.551
C22:5 CE*	1.08 (1.01, 1.15)	0.032	0.13	0.97 (0.94, 1.00)	0.072	0.134
C56:5 TAG*	1.08 (1.01, 1.15)	0.026	0.121	1.00 (0.97, 1.03)	0.96	0.972
C38:6 PC*	1.07 (1.00, 1.16)	0.05	0.167	0.95 (0.92, 0.98)	0.002	0.006
21-Deoxycortisol	1.07 (1.00, 1.15)	0.055	0.175	0.96 (0.93, 1.00)	0.035	0.073
C52:7 TAG*	1.07 (1.00, 1.15)	0.045	0.155	0.98 (0.95, 1.01)	0.182	0.284
C20:4 CE	1.07 (1.00, 1.14)	0.056	0.176	0.97 (0.94, 1.00)	0.046	0.091
Glycine	1.07 (0.99, 1.16)	0.082	0.214	0.95 (0.92, 0.99)	0.008	0.02
C22:6 CE	1.07 (0.99, 1.15)	0.075	0.205	0.93 (0.90, 0.96)	<0.001	<0.001
1,7-Dimethyluric acid	1.06 (1.00, 1.14)	0.069	0.191	1.00 (0.97, 1.03)	0.99	0.99
C54:6 TAG*	1.06 (0.99, 1.14)	0.078	0.205	0.95 (0.92, 0.98)	0.001	0.005
C40:10 PC*	1.06 (0.99, 1.14)	0.092	0.226	0.96 (0.93, 0.99)	0.019	0.043
C34:0 PS*	1.06 (0.99, 1.14)	0.099	0.237	0.98 (0.95, 1.02)	0.323	0.453
Cortisol	1.06 (0.99, 1.14)	0.088	0.221	0.99 (0.95, 1.02)	0.38	0.497
C38:4 PC*	1.06 (0.99, 1.14)	0.093	0.226	1.01 (0.98, 1.04)	0.594	0.688
C9 carnitine	1.06 (0.99, 1.13)	0.107	0.253	0.97 (0.94, 1.00)	0.041	0.083
C18:0 CE	1.06 (0.99, 1.13)	0.12	0.276	0.99 (0.96, 1.02)	0.451	0.559
C38:5 PE plasmalogen*	1.06 (0.99, 1.13)	0.087	0.22	1.01 (0.97, 1.04)	0.748	0.804
C20:5 LPC	1.06 (0.98, 1.14)	0.126	0.283	0.96 (0.93, 1.00)	0.037	0.076
Bilirubin	1.05 (0.98, 1.13)	0.161	0.328	0.94 (0.91, 0.97)	<0.001	0.002
C36:4 DAG*	1.05 (0.98, 1.13)	0.137	0.295	0.95 (0.92, 0.98)	0.001	0.004
C16:0 CE	1.05 (0.98, 1.13)	0.145	0.302	0.96 (0.93, 0.99)	0.006	0.016
Biliverdin	1.05 (0.98, 1.13)	0.195	0.373	0.96 (0.93, 0.99)	0.016	0.037
C36:3 PC plasmalogen-A*	1.05 (0.98, 1.13)	0.133	0.291	0.97 (0.94, 1.00)	0.05	0.097
C53:3 TAG*	1.05 (0.98, 1.12)	0.207	0.38	0.96 (0.93, 0.99)	0.023	0.053
C38:5 DAG*	1.05 (0.98, 1.12)	0.179	0.357	1.02 (0.98, 1.05)	0.305	0.445
L-Threonine	1.05 (0.97, 1.14)	0.198	0.374	0.94 (0.91, 0.98)	0.001	0.005
C18:2 CE*	1.05 (0.97, 1.12)	0.216	0.395	0.95 (0.92, 0.98)	0.002	0.005
C22:0 LPE	1.04 (0.97, 1.12)	0.272	0.46	0.96 (0.93, 1.00)	0.037	0.076
C50:6 TAG*	1.04 (0.97, 1.12)	0.274	0.46	1.01 (0.98, 1.04)	0.55	0.648
Ribothymidine	1.04 (0.97, 1.11)	0.324	0.506	0.98 (0.95, 1.01)	0.16	0.255
7-Methylxanthine	1.04 (0.97, 1.11)	0.313	0.506	1.01 (0.98, 1.04)	0.586	0.681
C34:4 PC*	1.04 (0.96, 1.12)	0.323	0.506	1.02 (0.98, 1.05)	0.363	0.488
Trigonelline	1.04 (0.96, 1.12)	0.327	0.506	1.00 (0.97, 1.04)	0.98	0.989
C38:2 PE*	1.03 (0.97, 1.11)	0.338	0.514	0.96 (0.93, 1.00)	0.029	0.062
C24:0 Ceramide (d18:1)	1.03 (0.97, 1.10)	0.314	0.506	0.99 (0.96, 1.02)	0.6	0.692
C34:3 PE plasmalogen*	1.03 (0.97, 1.10)	0.32	0.506	1.00 (0.97, 1.03)	0.799	0.837
C36:4 PC-B*	1.03 (0.96, 1.11)	0.414	0.605	1.03 (0.99, 1.06)	0.104	0.179
Hippuric acid	1.03 (0.96, 1.11)	0.36	0.541	0.99 (0.96, 1.02)	0.471	0.575
C40:6 PC*	1.03 (0.96, 1.10)	0.451	0.644	0.97 (0.94, 1.00)	0.049	0.096
C54:5 TAG*	1.03 (0.96, 1.10)	0.419	0.61	0.98 (0.95, 1.01)	0.259	0.391
3-Methylxanthine	1.03 (0.96, 1.10)	0.444	0.639	1.02 (0.98, 1.05)	0.362	0.488
C36:4 PE plasmalogen*	1.03 (0.96, 1.10)	0.459	0.653	1.01 (0.98, 1.05)	0.392	0.505
L-Methionine	1.03 (0.96, 1.10)	0.435	0.629	0.99 (0.96, 1.02)	0.448	0.558
C5:1 carnitine	1.03 (0.96, 1.10)	0.377	0.558	1.01 (0.98, 1.04)	0.544	0.645
Palmitoylethanolamide	1.03 (0.95, 1.11)	0.516	0.713	1.01 (0.97, 1.04)	0.766	0.82
2-Aminoisobutyric acid*	1.02 (0.96, 1.10)	0.493	0.693	0.98 (0.95, 1.01)	0.192	0.298
L-Tyrosine	1.02 (0.96, 1.09)	0.534	0.733	1.02 (0.99, 1.06)	0.135	0.22
C18:2 LPC*	1.02 (0.95, 1.10)	0.575	0.766	0.97 (0.94, 1.00)	0.086	0.155
Proline betaine	1.02 (0.95, 1.10)	0.557	0.752	0.98 (0.95, 1.02)	0.309	0.447
C52:4 TAG*	1.02 (0.95, 1.09)	0.577	0.766	0.96 (0.93, 1.00)	0.028	0.059
Citrulline	1.02 (0.95, 1.09)	0.599	0.783	1.02 (0.98, 1.05)	0.313	0.447
N1-Methyl-2-pyridone-5-carboxamide	1.02 (0.95, 1.09)	0.607	0.789	0.99 (0.95, 1.02)	0.406	0.517
C36:4 PC-A*	1.02 (0.95, 1.09)	0.642	0.809	0.99 (0.96, 1.02)	0.438	0.551
C22:0 Ceramide (d18:1)	1.02 (0.95, 1.09)	0.627	0.795	1.00 (0.97, 1.04)	0.835	0.867
N-Acetylornithine	1.01 (0.95, 1.09)	0.682	0.85	1.02 (0.98, 1.05)	0.301	0.443
C34:2 PE plasmalogen*	1.01 (0.95, 1.08)	0.713	0.865	1.04 (1.00, 1.07)	0.029	0.062
Myristoleic acid	1.01 (0.95, 1.08)	0.706	0.862	0.97 (0.93, 1.00)	0.042	0.084
C26 carnitine	1.01 (0.95, 1.08)	0.705	0.862	0.98 (0.95, 1.01)	0.143	0.229
C20:3 CE*	1.01 (0.95, 1.08)	0.716	0.865	1.01 (0.98, 1.05)	0.38	0.497
C22:5 LPC*	1.01 (0.94, 1.09)	0.827	0.926	1.02 (0.99, 1.06)	0.258	0.391
C50:5 TAG*	1.01 (0.94, 1.09)	0.703	0.862	1.01 (0.98, 1.05)	0.376	0.496
C36:4 PC plasmalogen*	1.01 (0.94, 1.09)	0.791	0.916	1.01 (0.98, 1.05)	0.384	0.497
C52:3 TAG*	1.01 (0.94, 1.09)	0.687	0.851	1.01 (0.97, 1.04)	0.742	0.802
Guanidoacetic acid	1.01 (0.94, 1.08)	0.789	0.916	0.97 (0.94, 1.00)	0.063	0.119
C18:3 CE*	1.01 (0.94, 1.08)	0.89	0.953	1.02 (0.98, 1.05)	0.306	0.445
N6,N6,N6-Trimethyl-L-lysine	1.01 (0.94, 1.08)	0.826	0.926	0.98 (0.95, 1.02)	0.343	0.47
C18:0 SM	1.01 (0.94, 1.08)	0.826	0.926	1.01 (0.98, 1.05)	0.375	0.496
C34:1 PC plasmalogen-B*	1.01 (0.94, 1.08)	0.855	0.94	1.01 (0.97, 1.04)	0.608	0.693
Cortisone	1.01 (0.94, 1.08)	0.788	0.916	0.99 (0.96, 1.03)	0.673	0.755
C55:3 TAG*	1.01 (0.94, 1.08)	0.811	0.926	0.99 (0.96, 1.03)	0.675	0.755
L-Pipecolic acid*	1.01 (0.94, 1.08)	0.877	0.951	1.01 (0.97, 1.04)	0.693	0.762
C3 carnitine	1.01 (0.94, 1.08)	0.764	0.901	0.99 (0.96, 1.03)	0.73	0.795
Decanoylcarnitine	1.01 (0.94, 1.08)	0.862	0.943	0.99 (0.96, 1.03)	0.742	0.802
C51:3 TAG*	1.01 (0.94, 1.08)	0.84	0.936	1.00 (0.97, 1.04)	0.778	0.82
C36:3 PE plasmalogen*	1.01 (0.94, 1.07)	0.853	0.94	1.03 (0.99, 1.06)	0.112	0.187
C16:1 LPC plasmalogen*	1.01 (0.93, 1.09)	0.881	0.951	0.98 (0.94, 1.01)	0.178	0.279
L-Alanine	1.00 (0.94, 1.08)	0.938	0.97	0.99 (0.96, 1.02)	0.553	0.65
L-Valine	1.00 (0.94, 1.08)	0.928	0.97	0.99 (0.96, 1.03)	0.635	0.718
C36:2 PE plasmalogen*	1.00 (0.94, 1.07)	0.919	0.97	1.04 (1.01, 1.08)	0.007	0.018
4-Hydroxyproline	1.00 (0.94, 1.07)	0.884	0.951	1.01 (0.98, 1.04)	0.48	0.58
Urocanic acid	1.00 (0.94, 1.07)	0.952	0.976	0.99 (0.96, 1.02)	0.533	0.635
C5-DC carnitine	1.00 (0.94, 1.07)	0.932	0.97	0.99 (0.96, 1.03)	0.679	0.757
L-Asparagine	1.00 (0.93, 1.08)	0.967	0.982	0.98 (0.95, 1.02)	0.396	0.506
Thiamine	1.00 (0.93, 1.08)	0.97	0.982	1.01 (0.98, 1.05)	0.513	0.614
C54:4 TAG*	1.00 (0.93, 1.07)	0.918	0.97	0.96 (0.93, 0.99)	0.014	0.032
Phenylacetylglutamine	1.00 (0.93, 1.07)	0.949	0.976	1.03 (0.99, 1.06)	0.111	0.187
C14:2 carnitine*	1.00 (0.93, 1.07)	0.933	0.97	0.98 (0.95, 1.02)	0.312	0.447
C34:3 DAG*	1.00 (0.93, 1.07)	0.983	0.985	1.02 (0.98, 1.05)	0.349	0.477
C22:6 LPE	1.00 (0.93, 1.07)	0.985	0.985	1.01 (0.97, 1.04)	0.71	0.778
L-Leucine	1.00 (0.93, 1.07)	0.938	0.97	1.00 (0.97, 1.04)	0.78	0.82
L-Carnitine	1.00 (0.93, 1.07)	0.982	0.985	1.00 (0.97, 1.03)	0.873	0.903
C8 carnitine	1.00 (0.93, 1.07)	0.97	0.982	1.00 (0.97, 1.03)	0.922	0.949
N-ɑ-Acetyl-L-arginine*	1.00 (0.92, 1.07)	0.91	0.97	1.00 (0.96, 1.03)	0.927	0.95
C53:2 TAG*	0.99 (0.93, 1.07)	0.865	0.943	1.03 (1.00, 1.07)	0.082	0.151
Isovalerylcarnitine	0.99 (0.93, 1.06)	0.849	0.94	1.00 (0.97, 1.03)	0.931	0.95
C50:4 TAG*	0.99 (0.92, 1.07)	0.788	0.916	1.03 (0.99, 1.06)	0.107	0.182
C6 carnitine	0.99 (0.92, 1.07)	0.818	0.926	1.02 (0.98, 1.06)	0.324	0.453
C12 carnitine	0.99 (0.92, 1.07)	0.82	0.926	1.00 (0.97, 1.04)	0.779	0.82
C51:2 TAG*	0.99 (0.92, 1.06)	0.764	0.901	1.06 (1.03, 1.10)	0.001	0.003
C40:6 PE*	0.99 (0.92, 1.06)	0.805	0.926	1.03 (1.00, 1.07)	0.052	0.101
C10:2 carnitine	0.99 (0.92, 1.06)	0.761	0.901	0.97 (0.94, 1.00)	0.085	0.155
C36:1 PE plasmalogen*	0.99 (0.92, 1.06)	0.759	0.901	0.98 (0.95, 1.02)	0.384	0.497
C56:4 TAG*	0.99 (0.92, 1.06)	0.732	0.88	1.01 (0.98, 1.04)	0.619	0.703
C32:2 PC*	0.98 (0.92, 1.05)	0.575	0.766	1.03 (1.00, 1.07)	0.057	0.109
C7 carnitine	0.98 (0.92, 1.05)	0.584	0.769	1.01 (0.98, 1.04)	0.506	0.609
DL-2-Aminooctanoic acid*	0.98 (0.92, 1.05)	0.616	0.792	0.99 (0.96, 1.02)	0.603	0.692
C36:3 DAG*	0.98 (0.92, 1.05)	0.55	0.749	0.99 (0.96, 1.03)	0.693	0.762
C38:6 PE*	0.98 (0.91, 1.06)	0.622	0.795	1.04 (1.00, 1.07)	0.032	0.067
Pantothenic acid	0.98 (0.91, 1.06)	0.628	0.795	1.03 (0.99, 1.06)	0.124	0.204
C34:2 PC plasmalogen*	0.98 (0.91, 1.06)	0.659	0.825	1.02 (0.99, 1.06)	0.204	0.314
C51:1 TAG*	0.98 (0.91, 1.05)	0.551	0.749	1.06 (1.02, 1.10)	0.001	0.003
C48:3 TAG*	0.98 (0.91, 1.05)	0.586	0.769	1.05 (1.01, 1.08)	0.005	0.014
C34:3 PC*	0.98 (0.91, 1.05)	0.613	0.792	1.03 (1.00, 1.06)	0.093	0.163
Deoxycholic acid glycine conjugate*	0.98 (0.91, 1.05)	0.501	0.7	1.01 (0.98, 1.05)	0.471	0.575
N-acetyltryptophan	0.98 (0.91, 1.05)	0.517	0.713	1.00 (0.97, 1.03)	0.934	0.95
C12:1 carnitine*	0.97 (0.91, 1.04)	0.35	0.528	1.02 (0.99, 1.06)	0.121	0.201
L-Isoleucine	0.97 (0.91, 1.04)	0.403	0.594	1.01 (0.98, 1.05)	0.478	0.58
3-Methylhistidine*	0.97 (0.90, 1.05)	0.47	0.663	1.02 (0.98, 1.06)	0.283	0.425
C49:3 TAG*	0.97 (0.90, 1.04)	0.325	0.506	1.04 (1.01, 1.08)	0.01	0.025
Cholesterol	0.97 (0.90, 1.04)	0.365	0.544	1.04 (1.01, 1.08)	0.025	0.055
Thyroxine	0.97 (0.90, 1.04)	0.331	0.509	1.03 (1.00, 1.06)	0.09	0.161
Ne,Ne dimethyllysine	0.97 (0.90, 1.03)	0.319	0.506	0.98 (0.95, 1.01)	0.174	0.274
C52:2 TAG*	0.96 (0.90, 1.04)	0.334	0.51	1.05 (1.02, 1.09)	0.002	0.006
C24:1 SM*	0.96 (0.90, 1.04)	0.32	0.506	1.02 (0.99, 1.06)	0.166	0.263
C24:1 Ceramide (d18:1)*	0.96 (0.90, 1.03)	0.268	0.459	1.05 (1.02, 1.09)	0.001	0.003
C55:2 TAG*	0.96 (0.90, 1.03)	0.298	0.493	1.05 (1.02, 1.09)	0.003	0.008
C34:0 PE*	0.96 (0.90, 1.03)	0.268	0.459	1.04 (1.01, 1.07)	0.013	0.03
C36:2 PC*	0.96 (0.90, 1.03)	0.255	0.442	1.03 (1.00, 1.06)	0.094	0.164
1-Methylguanine	0.96 (0.90, 1.03)	0.312	0.506	1.02 (0.99, 1.06)	0.233	0.355
L-Glutamine	0.96 (0.90, 1.03)	0.286	0.476	0.99 (0.95, 1.02)	0.373	0.496
L-Phenylalanine	0.96 (0.90, 1.03)	0.271	0.46	1.01 (0.97, 1.04)	0.684	0.759
Betaine	0.96 (0.90, 1.03)	0.241	0.428	1.00 (0.96, 1.03)	0.824	0.859
Creatinine	0.96 (0.90, 1.02)	0.205	0.38	1.00 (0.97, 1.04)	0.772	0.82
C46:2 TAG*	0.96 (0.89, 1.03)	0.255	0.442	1.07 (1.03, 1.10)	<0.001	0.001
C45:2 TAG*	0.96 (0.89, 1.03)	0.238	0.424	1.06 (1.02, 1.09)	0.001	0.003
C34:2 DAG*	0.96 (0.89, 1.03)	0.23	0.413	1.05 (1.01, 1.08)	0.006	0.015
C14:1 carnitine*	0.96 (0.89, 1.03)	0.223	0.404	1.02 (0.98, 1.05)	0.289	0.431
L-Proline	0.96 (0.89, 1.03)	0.25	0.439	1.02 (0.98, 1.05)	0.315	0.447
C20:4 LPE	0.96 (0.89, 1.02)	0.185	0.363	1.07 (1.03, 1.10)	<0.001	0.001
C38:2 PC*	0.96 (0.89, 1.02)	0.197	0.374	1.06 (1.03, 1.10)	<0.001	0.001
C4 carnitine	0.96 (0.89, 1.02)	0.193	0.372	1.02 (0.98, 1.05)	0.336	0.463
C32:1 DAG*	0.95 (0.89, 1.03)	0.206	0.38	1.07 (1.04, 1.11)	<0.001	<0.001
C30:0 PC*	0.95 (0.89, 1.02)	0.131	0.289	1.07 (1.03, 1.10)	<0.001	<0.001
C38:3 PC*	0.95 (0.89, 1.02)	0.19	0.37	1.08 (1.04, 1.11)	<0.001	<0.001
C38:4 PC plasmalogen*	0.95 (0.89, 1.02)	0.173	0.347	1.03 (1.00, 1.07)	0.042	0.084
C16:0 SM	0.95 (0.89, 1.02)	0.182	0.359	1.03 (1.00, 1.07)	0.059	0.111
Uric acid	0.95 (0.89, 1.02)	0.158	0.325	1.03 (0.99, 1.06)	0.108	0.184
C54:3 TAG*	0.95 (0.89, 1.02)	0.167	0.338	1.01 (0.98, 1.05)	0.457	0.564
C38:5 PE*	0.95 (0.89, 1.01)	0.104	0.247	1.07 (1.04, 1.10)	<0.001	<0.001
L-Acetylcarnitine	0.95 (0.89, 1.01)	0.115	0.266	1.05 (1.02, 1.09)	0.001	0.003
C49:2 TAG*	0.95 (0.88, 1.02)	0.144	0.302	1.07 (1.04, 1.11)	<0.001	<0.001
C47:2 TAG*	0.95 (0.88, 1.02)	0.141	0.301	1.07 (1.03, 1.11)	<0.001	0.001
C51:0 TAG*	0.95 (0.88, 1.02)	0.142	0.301	1.07 (1.03, 1.11)	<0.001	0.001
C43:1 TAG*	0.95 (0.88, 1.02)	0.126	0.283	1.06 (1.02, 1.09)	0.001	0.002
C36:2 DAG*	0.95 (0.88, 1.02)	0.13	0.289	1.06 (1.03, 1.10)	0.001	0.002
C36:2 PC plasmalogen*	0.95 (0.88, 1.02)	0.137	0.295	1.01 (0.98, 1.04)	0.574	0.671
C38:4 PE*	0.94 (0.88, 1.01)	0.087	0.22	1.08 (1.05, 1.11)	<0.001	<0.001
C47:1 TAG*	0.94 (0.88, 1.01)	0.091	0.225	1.07 (1.03, 1.10)	<0.001	0.001
C34:1 DAG*	0.94 (0.88, 1.01)	0.111	0.259	1.07 (1.03, 1.10)	<0.001	0.001
Dimethylglycine	0.94 (0.88, 1.01)	0.077	0.205	1.03 (1.00, 1.06)	0.061	0.115
Cytosine*	0.94 (0.88, 1.01)	0.084	0.217	1.03 (1.00, 1.06)	0.097	0.169
C45:1 TAG*	0.94 (0.87, 1.01)	0.069	0.191	1.07 (1.03, 1.10)	<0.001	0.001
1-Methylhistamine	0.94 (0.87, 1.01)	0.077	0.205	1.02 (0.98, 1.05)	0.329	0.456
C52:1 TAG*	0.94 (0.87, 1.00)	0.067	0.188	1.08 (1.05, 1.12)	<0.001	<0.001
C43:0 TAG*	0.94 (0.87, 1.00)	0.063	0.184	1.05 (1.01, 1.08)	0.005	0.015
C56:1 TAG*	0.94 (0.87, 1.00)	0.064	0.184	1.04 (1.01, 1.07)	0.017	0.039
4-Hydroxyhippuric acid	0.94 (0.87, 1.00)	0.063	0.184	1.03 (1.00, 1.06)	0.093	0.163
C36:1 PC*	0.93 (0.87, 1.00)	0.041	0.152	1.09 (1.06, 1.13)	<0.001	<0.001
C44:0 TAG*	0.93 (0.87, 1.00)	0.044	0.154	1.07 (1.04, 1.11)	<0.001	<0.001
C54:1 TAG*	0.93 (0.87, 1.00)	0.05	0.167	1.07 (1.04, 1.11)	<0.001	<0.001
C50:0 TAG*	0.93 (0.87, 1.00)	0.055	0.175	1.08 (1.05, 1.12)	<0.001	<0.001
C48:2 TAG*	0.93 (0.87, 1.00)	0.057	0.176	1.09 (1.06, 1.13)	<0.001	<0.001
C46:1 TAG*	0.93 (0.87, 1.00)	0.058	0.176	1.09 (1.05, 1.12)	<0.001	<0.001
C48:0 TAG*	0.93 (0.87, 1.00)	0.059	0.177	1.08 (1.05, 1.12)	<0.001	<0.001
C50:3 TAG*	0.93 (0.87, 1.00)	0.064	0.184	1.08 (1.04, 1.11)	<0.001	<0.001
C56:2 TAG*	0.93 (0.87, 1.00)	0.044	0.154	1.04 (1.01, 1.08)	0.008	0.02
C56:3 TAG*	0.93 (0.87, 1.00)	0.042	0.152	1.04 (1.01, 1.07)	0.024	0.053
C36:4 PE*	0.93 (0.87, 0.99)	0.021	0.103	1.09 (1.06, 1.12)	<0.001	<0.001
C18:1 LPE*	0.93 (0.87, 0.99)	0.035	0.134	1.07 (1.04, 1.11)	<0.001	<0.001
C52:0 TAG*	0.93 (0.86, 1.00)	0.044	0.154	1.08 (1.04, 1.12)	<0.001	<0.001
C50:1 TAG*	0.93 (0.86, 1.00)	0.051	0.168	1.09 (1.05, 1.12)	<0.001	<0.001
C50:2 TAG*	0.93 (0.86, 1.00)	0.054	0.174	1.09 (1.05, 1.13)	<0.001	<0.001
C48:1 TAG*	0.93 (0.86, 0.99)	0.035	0.134	1.09 (1.05, 1.13)	<0.001	<0.001
C30:1 PC*	0.93 (0.86, 0.99)	0.035	0.134	1.09 (1.06, 1.13)	<0.001	<0.001
C36:3 PC*	0.93 (0.86, 0.99)	0.032	0.13	1.06 (1.03, 1.10)	<0.001	0.002
C18:2 LPE*	0.93 (0.86, 0.99)	0.03	0.127	1.04 (1.01, 1.08)	0.01	0.024
Allantoin	0.92 (0.86, 1.00)	0.036	0.136	1.03 (1.00, 1.07)	0.091	0.162
C16:0 Ceramide (d18:1)	0.92 (0.86, 0.99)	0.017	0.094	1.09 (1.05, 1.12)	<0.001	<0.001
C34:1 PC*	0.92 (0.86, 0.99)	0.019	0.099	1.11 (1.07, 1.14)	<0.001	<0.001
C46:0 TAG*	0.92 (0.86, 0.99)	0.021	0.103	1.08 (1.04, 1.12)	<0.001	<0.001
C54:2 TAG*	0.92 (0.86, 0.99)	0.02	0.101	1.06 (1.02, 1.09)	0.001	0.003
C14 carnitine	0.92 (0.86, 0.99)	0.029	0.125	1.05 (1.02, 1.08)	0.003	0.009
C4-OH carnitine	0.92 (0.86, 0.99)	0.026	0.121	1.05 (1.01, 1.08)	0.008	0.02
Acetaminophen	0.92 (0.86, 0.98)	0.012	0.079	1.06 (1.02, 1.09)	0.001	0.002
C32:0 DAG*	0.92 (0.85, 0.98)	0.017	0.094	1.08 (1.05, 1.12)	<0.001	<0.001
C36:1 DAG*	0.92 (0.85, 0.98)	0.017	0.094	1.09 (1.05, 1.12)	<0.001	<0.001
Ureidopropionic acid	0.91 (0.85, 0.98)	0.011	0.071	1.09 (1.06, 1.13)	<0.001	<0.001
C16:1 CE*	0.91 (0.85, 0.97)	0.006	0.047	1.11 (1.08, 1.15)	<0.001	<0.001
C34:0 DAG*	0.91 (0.85, 0.97)	0.007	0.053	1.08 (1.04, 1.11)	<0.001	<0.001
1-Methylguanosine	0.91 (0.84, 0.98)	0.014	0.09	1.06 (1.03, 1.10)	<0.001	0.002
C34:2 PE*	0.90 (0.85, 0.96)	0.002	0.022	1.08 (1.05, 1.12)	<0.001	<0.001
C32:1 PC*	0.90 (0.84, 0.97)	0.006	0.047	1.12 (1.08, 1.16)	<0.001	<0.001
C36:3 PE*	0.90 (0.84, 0.97)	0.003	0.029	1.05 (1.02, 1.08)	0.001	0.004
7-Methylguanine	0.90 (0.84, 0.96)	0.001	0.02	1.06 (1.03, 1.10)	<0.001	<0.001
C32:0 PC*	0.90 (0.84, 0.96)	0.002	0.022	1.10 (1.07, 1.14)	<0.001	<0.001
C36:2 PE*	0.90 (0.84, 0.96)	0.002	0.022	1.07 (1.04, 1.11)	<0.001	<0.001
C34:1 PC plasmalogen*	0.90 (0.84, 0.96)	0.002	0.022	1.05 (1.02, 1.09)	0.001	0.004
4-Acetamidobutanoic acid	0.89 (0.83, 0.95)	0.001	0.019	1.08 (1.05, 1.11)	<0.001	<0.001
N6-Acetyl-L-lysine*	0.88 (0.82, 0.95)	<0.001	0.015	1.06 (1.03, 1.09)	<0.001	0.001
Pseudouridine	0.86 (0.81, 0.92)	<0.001	0.001	1.08 (1.05, 1.12)	<0.001	<0.001
N4-Acetylcytidine	0.86 (0.80, 0.93)	<0.001	0.003	1.08 (1.04, 1.11)	<0.001	<0.001
N1-Acetylspermidine	0.84 (0.79, 0.90)	<0.001	<0.001	1.08 (1.04, 1.11)	<0.001	<0.001
N2,N2-Dimethylguanosine	0.84 (0.78, 0.90)	<0.001	<0.001	1.10 (1.06, 1.13)	<0.001	<0.001
aOdds Ratios (ORs) for longevity were estimated from multivariable logistic regression models adjusting for study cohorts, original sub-studies, case/control status in the original sub-study, age, fasting status, body mass index, race, multivitamin use, smoking status, physical activity, diabetes, hypertension, antihypertensive medication use, hypercholesterolemia, lipid-lowering medication use, …

## Sheet: Supplementary Data 7
Supplementary Data 7. Associations of metabolites with mortality and longevity in the fully adjusted model in PREDIMED
	All-cause mortality						Cardiovascular mortality						Cancer mortality						Longevity
	PREDIMEDa			NHS/NHSII/HPFSb			PREDIMEDa			NHS/NHSII/HPFSb			PREDIMEDa			NHS/NHSII/HPFSb			PREDIMEDc			NHS/NHSII/HPFSd
Metabolite	HR (95% CI)	P	FDR	HR (95% CI)	P	FDR	HR (95% CI)	P	FDR	HR (95% CI)	P	FDR	HR (95% CI)	P	FDR	HR (95% CI)	P	FDR	OR (95% CI)	P	FDR	OR (95% CI)	P	FDR
C34:2 PE*	1.24 (1.13, 1.37)	1.44851e-05	0.0030129	1.08 (1.05, 1.12)	0	0	1.34 (1.13, 1.59)	0.000715556	0.0372089	1.14 (1.07, 1.22)	0	0.002	1.12 (0.94, 1.35)	0.205769	0.811558	1.03 (0.97, 1.09)	0.377	0.851	0.90 (0.76, 1.07)	0.223668	0.894542	0.90 (0.85, 0.96)	0.002	0.022
Pseudouridine	1.22 (1.11, 1.34)	5.26789e-05	0.00547861	1.08 (1.05, 1.12)	0	0	1.32 (1.13, 1.54)	0.000379318	0.0364453	1.07 (1.00, 1.15)	0.055	0.154	1.17 (0.98, 1.40)	0.081731	0.651315	1.08 (1.01, 1.15)	0.022	0.583	0.82 (0.68, 0.98)	0.0303523	0.683144	0.86 (0.81, 0.92)	0	0.001
4-Acetamidobutanoic acid	1.19 (1.09, 1.30)	0.000191286	0.0132625	1.08 (1.05, 1.11)	0	0	1.27 (1.09, 1.47)	0.00173962	0.0723682	1.12 (1.05, 1.20)	0.001	0.008	1.09 (0.91, 1.30)	0.332224	0.811558	1.08 (1.02, 1.15)	0.014	0.49	0.79 (0.66, 0.94)	0.00787572	0.683144	0.89 (0.83, 0.95)	0.001	0.019
C36:3 PE*	1.18 (1.07, 1.30)	0.000772483	0.0291223	1.05 (1.02, 1.08)	0.001	0.004	1.29 (1.09, 1.53)	0.0026166	0.0778778	1.10 (1.03, 1.18)	0.003	0.022	1.10 (0.92, 1.30)	0.296767	0.811558	1.01 (0.95, 1.07)	0.801	0.97	0.93 (0.78, 1.10)	0.396373	0.894542	0.90 (0.84, 0.97)	0.003	0.029
C32:0 PC*	1.17 (1.07, 1.28)	0.000713409	0.0291223	1.10 (1.07, 1.14)	0	0	1.23 (1.05, 1.43)	0.00928427	0.137938	1.17 (1.09, 1.25)	0	0.001	1.14 (0.97, 1.34)	0.120958	0.697409	1.04 (0.97, 1.11)	0.259	0.764	0.84 (0.70, 1.01)	0.0632892	0.717395	0.90 (0.84, 0.96)	0.002	0.022
C36:4 PE*	1.17 (1.06, 1.29)	0.00236115	0.0545689	1.09 (1.06, 1.12)	0	0	1.24 (1.05, 1.47)	0.0131589	0.161003	1.15 (1.07, 1.22)	0	0.001	0.97 (0.81, 1.16)	0.736189	0.899155	1.03 (0.97, 1.09)	0.362	0.851	0.92 (0.77, 1.10)	0.355894	0.894542	0.93 (0.87, 0.99)	0.021	0.103
C4 carnitine	1.15 (1.06, 1.24)	0.000840067	0.0291223	1.02 (0.98, 1.05)	0.336	0.463	1.15 (1.00, 1.32)	0.047762	0.377294	1.03 (0.96, 1.10)	0.449	0.606	1.27 (1.11, 1.44)	0.000293144	0.030487	0.99 (0.93, 1.05)	0.663	0.959	0.84 (0.71, 0.99)	0.0366048	0.683144	0.96 (0.89, 1.02)	0.193	0.372
N4-Acetylcytidine	1.15 (1.05, 1.26)	0.0038003	0.0631424	1.08 (1.04, 1.11)	0	0	1.26 (1.07, 1.48)	0.00512145	0.0912393	1.09 (1.01, 1.17)	0.024	0.085	1.15 (0.97, 1.38)	0.116772	0.693961	1.03 (0.96, 1.10)	0.45	0.87	0.91 (0.76, 1.09)	0.319673	0.894542	0.86 (0.80, 0.93)	0	0.003
C36:2 PE*	1.15 (1.05, 1.25)	0.00150336	0.0390873	1.07 (1.04, 1.11)	0	0	1.27 (1.11, 1.45)	0.000525654	0.0364453	1.14 (1.07, 1.22)	0	0.001	1.07 (0.90, 1.26)	0.43965	0.83972	1.02 (0.96, 1.09)	0.503	0.902	0.94 (0.79, 1.12)	0.474138	0.894542	0.90 (0.84, 0.96)	0.002	0.022
Creatinine	1.15 (1.04, 1.27)	0.00465202	0.064508	1.00 (0.97, 1.04)	0.772	0.82	1.22 (1.05, 1.43)	0.0104495	0.143732	0.95 (0.89, 1.02)	0.176	0.348	1.12 (0.92, 1.36)	0.248941	0.811558	1.08 (1.01, 1.14)	0.017	0.529	0.78 (0.65, 0.94)	0.0108419	0.683144	0.96 (0.90, 1.02)	0.205	0.38
C4-OH carnitine	1.15 (1.04, 1.26)	0.00424997	0.0631424	1.05 (1.01, 1.08)	0.008	0.02	1.15 (0.98, 1.35)	0.0876363	0.518787	1.08 (1.00, 1.17)	0.055	0.154	1.17 (0.98, 1.40)	0.0776328	0.651315	1.06 (0.99, 1.13)	0.073	0.685	0.96 (0.80, 1.14)	0.618657	0.919147	0.92 (0.86, 0.99)	0.026	0.121
N6-Acetyl-L-lysine*	1.14 (1.05, 1.24)	0.00297127	0.0604132	1.06 (1.03, 1.09)	0	0.001	1.31 (1.14, 1.50)	0.00011986	0.0249308	1.06 (0.99, 1.13)	0.086	0.197	1.05 (0.88, 1.24)	0.602796	0.873904	1.02 (0.96, 1.08)	0.594	0.948	0.87 (0.74, 1.03)	0.108238	0.744135	0.88 (0.82, 0.95)	0	0.015
Cytosine*	1.14 (1.04, 1.24)	0.00401651	0.0631424	1.03 (1.00, 1.06)	0.097	0.169	1.12 (0.96, 1.31)	0.135132	0.60363	1.01 (0.94, 1.09)	0.789	0.871	1.07 (0.90, 1.27)	0.431006	0.83972	1.02 (0.96, 1.09)	0.462	0.87	0.88 (0.75, 1.05)	0.148005	0.824858	0.94 (0.88, 1.01)	0.084	0.217
2-Aminoisobutyric acid*	1.14 (1.04, 1.24)	0.00319493	0.0604132	0.98 (0.95, 1.01)	0.192	0.298	1.20 (1.03, 1.38)	0.0153276	0.177118	1.00 (0.93, 1.08)	0.942	0.97	1.07 (0.91, 1.27)	0.39988	0.83972	0.97 (0.91, 1.04)	0.426	0.87	0.81 (0.68, 0.96)	0.0151705	0.683144	1.02 (0.96, 1.10)	0.493	0.693
Allantoin	1.14 (1.03, 1.26)	0.0151896	0.166286	1.03 (1.00, 1.07)	0.091	0.162	1.04 (0.87, 1.24)	0.665193	0.88544	1.04 (0.96, 1.12)	0.367	0.521	1.22 (1.00, 1.49)	0.0482712	0.651315	1.01 (0.94, 1.08)	0.818	0.97	0.92 (0.74, 1.15)	0.460248	0.894542	0.92 (0.86, 1.00)	0.036	0.136
C38:4 PE*	1.13 (1.03, 1.24)	0.0105917	0.122393	1.08 (1.05, 1.11)	0	0	1.19 (1.01, 1.40)	0.0358412	0.358983	1.15 (1.08, 1.23)	0	0.001	1.02 (0.85, 1.22)	0.845345	0.950442	1.02 (0.96, 1.09)	0.462	0.87	0.98 (0.81, 1.18)	0.851181	0.98086	0.94 (0.88, 1.01)	0.087	0.22
C16:0 Ceramide (d18:1)	1.13 (1.03, 1.23)	0.00662575	0.0861348	1.09 (1.05, 1.12)	0	0	1.24 (1.08, 1.43)	0.00262089	0.0778778	1.15 (1.08, 1.23)	0	0.001	0.99 (0.83, 1.17)	0.88528	0.959053	1.03 (0.97, 1.10)	0.353	0.842	0.81 (0.68, 0.97)	0.0198718	0.683144	0.92 (0.86, 0.99)	0.017	0.094
C38:5 PE*	1.12 (1.02, 1.23)	0.0174243	0.181212	1.07 (1.04, 1.10)	0	0	1.17 (1.00, 1.37)	0.0542996	0.377294	1.15 (1.08, 1.22)	0	0.001	1.01 (0.84, 1.21)	0.897422	0.966471	1.00 (0.94, 1.07)	0.96	0.988	1.00 (0.83, 1.20)	0.96849	0.999565	0.95 (0.89, 1.01)	0.104	0.247
C52:0 TAG*	1.12 (1.01, 1.23)	0.031022	0.253286	1.08 (1.04, 1.12)	0	0	1.14 (0.96, 1.35)	0.143965	0.60765	1.14 (1.06, 1.22)	0.001	0.008	1.03 (0.86, 1.23)	0.745723	0.899155	1.03 (0.97, 1.10)	0.337	0.835	1.00 (0.84, 1.20)	0.982275	0.999565	0.93 (0.86, 1.00)	0.044	0.154
L-Glutamine	1.10 (1.01, 1.20)	0.0329825	0.254088	0.99 (0.95, 1.02)	0.373	0.496	1.14 (0.98, 1.32)	0.0973443	0.534321	0.88 (0.82, 0.94)	0	0.004	0.94 (0.78, 1.14)	0.515317	0.867189	1.06 (1.00, 1.13)	0.053	0.685	0.80 (0.66, 0.96)	0.0188517	0.683144	0.96 (0.90, 1.03)	0.286	0.476
_-N-Phenylacetyl-L-glutamine	1.10 (1.01, 1.20)	0.0220525	0.218425	1.03 (0.99, 1.06)	0.111	0.187	1.16 (1.01, 1.33)	0.0362435	0.358983	1.02 (0.94, 1.09)	0.685	0.781	1.11 (0.94, 1.31)	0.217318	0.811558	1.00 (0.94, 1.07)	0.994	0.995	0.94 (0.80, 1.10)	0.440839	0.894542	1.00 (0.93, 1.07)	0.949	0.976
C38:6 PE*	1.10 (1.00, 1.21)	0.0522641	0.328372	1.04 (1.00, 1.07)	0.032	0.067	1.14 (0.97, 1.35)	0.106236	0.534321	1.08 (1.00, 1.16)	0.05	0.144	0.97 (0.80, 1.17)	0.733648	0.899155	1.04 (0.98, 1.12)	0.202	0.763	0.94 (0.79, 1.13)	0.525019	0.894542	0.98 (0.91, 1.06)	0.622	0.795
Dimethylglycine	1.09 (1.01, 1.19)	0.0316608	0.253286	1.03 (1.00, 1.06)	0.061	0.115	0.96 (0.83, 1.12)	0.633977	0.879115	1.00 (0.93, 1.07)	1	1	1.14 (0.98, 1.33)	0.0983348	0.651315	1.04 (0.98, 1.11)	0.187	0.761	0.90 (0.76, 1.06)	0.205609	0.894542	0.94 (0.88, 1.01)	0.077	0.205
L-Proline	1.09 (1.01, 1.19)	0.036269	0.260136	1.02 (0.98, 1.05)	0.315	0.447	1.10 (0.95, 1.28)	0.201144	0.685869	0.98 (0.91, 1.05)	0.587	0.702	1.06 (0.89, 1.25)	0.517375	0.867189	1.02 (0.95, 1.08)	0.612	0.955	0.95 (0.80, 1.12)	0.506412	0.894542	0.96 (0.89, 1.03)	0.25	0.439
N1-Acetylspermidine	1.09 (1.00, 1.20)	0.0589122	0.33843	1.08 (1.04, 1.11)	0	0	1.24 (1.06, 1.45)	0.00778645	0.124583	1.07 (0.99, 1.15)	0.082	0.192	1.04 (0.88, 1.24)	0.617656	0.873904	1.13 (1.06, 1.20)	0	0.036	0.90 (0.76, 1.06)	0.218466	0.894542	0.84 (0.79, 0.90)	0	0
N6,N6,N6-Trimethyl-L-lysine	1.09 (1.00, 1.20)	0.0527896	0.328372	0.98 (0.95, 1.02)	0.343	0.47	1.25 (1.07, 1.46)	0.00383201	0.0797059	1.00 (0.93, 1.08)	0.956	0.972	1.04 (0.87, 1.24)	0.650996	0.885014	0.98 (0.92, 1.05)	0.629	0.959	0.91 (0.77, 1.08)	0.276154	0.894542	1.01 (0.94, 1.08)	0.826	0.926
C12 carnitine	1.09 (1.00, 1.19)	0.0602015	0.33843	1.00 (0.97, 1.04)	0.779	0.82	1.03 (0.89, 1.21)	0.663564	0.88544	1.03 (0.96, 1.11)	0.432	0.587	1.11 (0.94, 1.31)	0.213121	0.811558	0.99 (0.93, 1.06)	0.871	0.977	0.93 (0.79, 1.10)	0.39155	0.894542	0.99 (0.92, 1.07)	0.82	0.926
C14 carnitine	1.09 (1.00, 1.19)	0.0564587	0.335526	1.05 (1.02, 1.08)	0.003	0.009	1.05 (0.90, 1.23)	0.503959	0.869335	1.08 (1.01, 1.16)	0.033	0.107	1.14 (0.97, 1.34)	0.124058	0.697409	1.05 (0.98, 1.12)	0.153	0.758	0.95 (0.80, 1.12)	0.536397	0.894542	0.92 (0.86, 0.99)	0.029	0.125
C50:0 TAG*	1.09 (0.99, 1.20)	0.0736022	0.36144	1.08 (1.05, 1.12)	0	0	1.08 (0.91, 1.27)	0.385132	0.793142	1.12 (1.04, 1.21)	0.003	0.019	1.06 (0.88, 1.27)	0.550671	0.867189	1.05 (0.98, 1.12)	0.14	0.724	1.07 (0.89, 1.27)	0.468227	0.894542	0.93 (0.87, 1.00)	0.055	0.175
C30:0 PC*	1.09 (0.99, 1.20)	0.069363	0.36144	1.07 (1.03, 1.10)	0	0	1.04 (0.88, 1.23)	0.654504	0.88544	1.12 (1.04, 1.20)	0.002	0.013	1.16 (0.99, 1.37)	0.0707669	0.651315	1.00 (0.94, 1.07)	0.939	0.988	0.95 (0.80, 1.13)	0.569736	0.894542	0.95 (0.89, 1.02)	0.131	0.289
Uric acid	1.09 (0.99, 1.19)	0.0764586	0.36144	1.03 (0.99, 1.06)	0.108	0.184	1.10 (0.94, 1.28)	0.239055	0.710335	1.03 (0.95, 1.10)	0.487	0.62	1.09 (0.92, 1.30)	0.308701	0.811558	1.06 (0.99, 1.13)	0.11	0.685	0.91 (0.76, 1.08)	0.26963	0.894542	0.95 (0.89, 1.02)	0.158	0.325
Citrulline	1.09 (0.99, 1.19)	0.08421	0.380286	1.02 (0.98, 1.05)	0.313	0.447	1.23 (1.05, 1.43)	0.0110563	0.143732	0.96 (0.90, 1.03)	0.315	0.483	0.99 (0.82, 1.18)	0.877281	0.959053	1.05 (0.98, 1.12)	0.138	0.724	0.89 (0.75, 1.06)	0.184706	0.853754	1.02 (0.95, 1.09)	0.599	0.783
N-a-Acetyl-L-arginine*	1.09 (0.99, 1.19)	0.0754554	0.36144	1.00 (0.96, 1.03)	0.927	0.95	1.26 (1.08, 1.47)	0.00371877	0.0797059	0.95 (0.88, 1.03)	0.196	0.366	0.97 (0.82, 1.14)	0.708869	0.896125	1.01 (0.94, 1.08)	0.765	0.968	0.83 (0.69, 0.99)	0.0429164	0.686663	1.00 (0.92, 1.07)	0.91	0.97
C54:1 TAG*	1.07 (0.98, 1.18)	0.144295	0.487462	1.07 (1.04, 1.11)	0	0	1.07 (0.91, 1.25)	0.395719	0.806956	1.13 (1.05, 1.22)	0.001	0.008	1.06 (0.89, 1.26)	0.520592	0.867189	1.04 (0.97, 1.11)	0.259	0.764	1.05 (0.89, 1.25)	0.562645	0.894542	0.93 (0.87, 1.00)	0.05	0.167
C36:1 PC*	1.07 (0.98, 1.18)	0.147781	0.487462	1.09 (1.06, 1.13)	0	0	1.10 (0.93, 1.30)	0.270035	0.730897	1.13 (1.05, 1.21)	0.001	0.008	1.07 (0.90, 1.27)	0.435818	0.83972	1.06 (1.00, 1.13)	0.041	0.621	1.01 (0.85, 1.20)	0.915119	0.999565	0.93 (0.87, 1.00)	0.041	0.152
C36:1 PE plasmalogen*	1.07 (0.98, 1.18)	0.145509	0.487462	0.98 (0.95, 1.02)	0.384	0.497	1.02 (0.85, 1.21)	0.857275	0.943456	0.99 (0.92, 1.07)	0.747	0.837	1.10 (0.93, 1.31)	0.247229	0.811558	1.02 (0.96, 1.09)	0.509	0.902	0.86 (0.72, 1.02)	0.0805486	0.717395	0.99 (0.92, 1.06)	0.759	0.901
C34:1 PC plasmalogen*	1.07 (0.98, 1.18)	0.142288	0.487462	1.05 (1.02, 1.09)	0.001	0.004	1.17 (1.00, 1.37)	0.0461327	0.377294	1.07 (1.00, 1.15)	0.046	0.137	1.05 (0.88, 1.25)	0.602405	0.873904	1.06 (0.99, 1.13)	0.076	0.685	0.82 (0.68, 0.98)	0.0319137	0.683144	0.90 (0.84, 0.96)	0.002	0.022
C8 carnitine	1.07 (0.98, 1.17)	0.110961	0.452547	1.00 (0.97, 1.03)	0.922	0.949	1.04 (0.89, 1.21)	0.609341	0.869335	1.01 (0.93, 1.08)	0.877	0.938	1.09 (0.93, 1.28)	0.270554	0.811558	0.99 (0.93, 1.06)	0.805	0.97	0.97 (0.81, 1.15)	0.708904	0.939186	1.00 (0.93, 1.07)	0.97	0.982
C7 carnitine	1.07 (0.98, 1.17)	0.124519	0.487462	1.01 (0.98, 1.04)	0.506	0.609	0.98 (0.84, 1.14)	0.803686	0.923573	1.02 (0.95, 1.10)	0.589	0.702	1.17 (0.98, 1.38)	0.0784671	0.651315	1.01 (0.95, 1.08)	0.745	0.959	0.96 (0.80, 1.14)	0.610805	0.919147	0.98 (0.92, 1.05)	0.584	0.769
Decanoylcarnitine	1.07 (0.98, 1.16)	0.139622	0.487462	0.99 (0.96, 1.03)	0.742	0.802	1.02 (0.88, 1.19)	0.774028	0.915289	1.00 (0.93, 1.08)	0.902	0.955	1.09 (0.93, 1.28)	0.291966	0.811558	0.99 (0.92, 1.06)	0.719	0.959	0.93 (0.78, 1.10)	0.408409	0.894542	1.01 (0.94, 1.08)	0.862	0.943
C6 carnitine	1.07 (0.98, 1.16)	0.14669	0.487462	1.02 (0.98, 1.06)	0.324	0.453	1.09 (0.94, 1.27)	0.249401	0.714162	1.04 (0.96, 1.13)	0.318	0.483	1.06 (0.90, 1.24)	0.482622	0.863217	0.99 (0.93, 1.06)	0.835	0.97	0.93 (0.79, 1.10)	0.405398	0.894542	0.99 (0.92, 1.07)	0.818	0.926
C24:1 Ceramide (d18:1)*	1.07 (0.98, 1.16)	0.147767	0.487462	1.05 (1.02, 1.09)	0.001	0.003	1.23 (1.06, 1.43)	0.0052638	0.0912393	1.06 (0.99, 1.14)	0.074	0.182	0.96 (0.81, 1.13)	0.599426	0.873904	1.05 (0.99, 1.12)	0.128	0.694	0.88 (0.74, 1.05)	0.154271	0.824858	0.96 (0.90, 1.03)	0.268	0.459
1-Methylhistamine	1.07 (0.97, 1.18)	0.185578	0.510153	1.02 (0.98, 1.05)	0.329	0.456	0.95 (0.80, 1.13)	0.550133	0.869335	1.06 (0.99, 1.14)	0.115	0.247	1.07 (0.88, 1.29)	0.488064	0.863217	1.03 (0.96, 1.11)	0.406	0.87	1.08 (0.89, 1.30)	0.452459	0.894542	0.94 (0.87, 1.01)	0.077	0.205
C48:0 TAG*	1.07 (0.97, 1.18)	0.179025	0.510153	1.08 (1.05, 1.12)	0	0	1.03 (0.88, 1.22)	0.709161	0.9055	1.11 (1.03, 1.20)	0.007	0.034	1.06 (0.88, 1.27)	0.539335	0.867189	1.06 (0.99, 1.13)	0.096	0.685	1.09 (0.91, 1.30)	0.336633	0.894542	0.93 (0.87, 1.00)	0.059	0.177
C32:1 PC*	1.07 (0.97, 1.18)	0.165485	0.506191	1.12 (1.08, 1.16)	0	0	1.06 (0.89, 1.25)	0.531509	0.869335	1.17 (1.09, 1.27)	0	0.001	1.04 (0.87, 1.25)	0.666808	0.894813	1.04 (0.98, 1.11)	0.213	0.763	1.05 (0.87, 1.26)	0.613877	0.919147	0.90 (0.84, 0.97)	0.006	0.047
Ureidopropionic acid	1.07 (0.97, 1.17)	0.183426	0.510153	1.09 (1.06, 1.13)	0	0	1.00 (0.84, 1.18)	0.991874	0.996665	1.09 (1.02, 1.17)	0.014	0.058	1.36 (1.15, 1.60)	0.000221451	0.030487	1.07 (1.01, 1.14)	0.026	0.601	0.91 (0.75, 1.10)	0.320984	0.894542	0.91 (0.85, 0.98)	0.011	0.071
C52:1 TAG*	1.07 (0.97, 1.17)	0.15637	0.487462	1.08 (1.05, 1.12)	0	0	1.09 (0.93, 1.27)	0.28326	0.745799	1.15 (1.07, 1.23)	0	0.004	1.03 (0.87, 1.23)	0.719005	0.896125	1.04 (0.98, 1.11)	0.217	0.763	1.10 (0.92, 1.31)	0.278881	0.894542	0.94 (0.87, 1.00)	0.067	0.188
C51:0 TAG*	1.07 (0.97, 1.17)	0.180326	0.510153	1.07 (1.03, 1.11)	0	0.001	1.04 (0.89, 1.22)	0.61459	0.869335	1.09 (1.01, 1.18)	0.021	0.079	1.09 (0.92, 1.30)	0.330147	0.811558	1.04 (0.98, 1.11)	0.221	0.764	0.98 (0.82, 1.16)	0.806966	0.98086	0.95 (0.88, 1.02)	0.142	0.301
C36:2 PC plasmalogen*	1.06 (0.97, 1.17)	0.207799	0.540277	1.01 (0.98, 1.04)	0.574	0.671	1.15 (0.98, 1.35)	0.08979	0.518787	1.00 (0.93, 1.08)	0.948	0.972	1.06 (0.88, 1.26)	0.550693	0.867189	1.02 (0.96, 1.09)	0.463	0.87	0.80 (0.66, 0.96)	0.0156357	0.683144	0.95 (0.88, 1.02)	0.137	0.295
4-Hydroxyproline	1.06 (0.97, 1.16)	0.214863	0.542823	1.01 (0.98, 1.04)	0.48	0.58	1.16 (1.00, 1.34)	0.0546971	0.377294	1.08 (1.01, 1.15)	0.03	0.102	0.95 (0.80, 1.13)	0.559514	0.867189	1.00 (0.94, 1.07)	0.912	0.988	0.93 (0.78, 1.10)	0.39786	0.894542	1.00 (0.94, 1.07)	0.884	0.951
C52:4 TAG*	1.06 (0.97, 1.16)	0.207036	0.540277	0.96 (0.93, 1.00)	0.028	0.059	1.16 (1.00, 1.36)	0.0516113	0.377294	0.99 (0.92, 1.06)	0.715	0.812	1.04 (0.88, 1.24)	0.620926	0.873904	0.95 (0.89, 1.01)	0.085	0.685	0.91 (0.76, 1.10)	0.331922	0.894542	1.02 (0.95, 1.09)	0.577	0.766
C50:2 TAG*	1.06 (0.97, 1.16)	0.218996	0.542823	1.09 (1.05, 1.13)	0	0	1.07 (0.92, 1.26)	0.365819	0.774389	1.14 (1.06, 1.23)	0.001	0.008	1.06 (0.90, 1.26)	0.474346	0.863217	1.05 (0.98, 1.12)	0.19	0.761	1.10 (0.93, 1.32)	0.268659	0.894542	0.93 (0.86, 1.00)	0.054	0.174
C9 carnitine	1.06 (0.97, 1.16)	0.192604	0.513609	0.97 (0.94, 1.00)	0.041	0.083	1.02 (0.88, 1.19)	0.782335	0.915289	0.96 (0.89, 1.03)	0.211	0.379	1.15 (0.97, 1.36)	0.114832	0.693961	1.00 (0.94, 1.06)	0.989	0.995	0.88 (0.74, 1.05)	0.169798	0.824858	1.06 (0.99, 1.13)	0.107	0.253
C50:3 TAG*	1.06 (0.96, 1.16)	0.263592	0.593524	1.08 (1.04, 1.11)	0	0	1.12 (0.96, 1.31)	0.165771	0.63203	1.14 (1.06, 1.23)	0.001	0.006	1.04 (0.87, 1.23)	0.695696	0.896125	1.02 (0.95, 1.09)	0.648	0.959	1.02 (0.86, 1.22)	0.80457	0.98086	0.93 (0.87, 1.00)	0.064	0.184
C32:0 DAG*	1.06 (0.96, 1.16)	0.228559	0.552795	1.08 (1.05, 1.12)	0	0	1.06 (0.90, 1.24)	0.486816	0.869335	1.14 (1.06, 1.23)	0.001	0.006	1.08 (0.91, 1.29)	0.380137	0.83972	1.04 (0.97, 1.11)	0.277	0.764	1.04 (0.87, 1.24)	0.681916	0.937082	0.92 (0.85, 0.98)	0.017	0.094
Proline betaine	1.05 (0.97, 1.14)	0.231954	0.554557	0.98 (0.95, 1.02)	0.309	0.447	1.04 (0.91, 1.19)	0.544791	0.869335	0.95 (0.89, 1.03)	0.22	0.388	0.99 (0.84, 1.17)	0.902917	0.966471	0.94 (0.89, 1.01)	0.087	0.685	0.94 (0.80, 1.10)	0.421225	0.894542	1.02 (0.95, 1.10)	0.557	0.752
L-Pipecolic acid*	1.05 (0.96, 1.15)	0.312687	0.64395	1.01 (0.97, 1.04)	0.693	0.762	0.95 (0.80, 1.12)	0.509141	0.869335	1.05 (0.98, 1.12)	0.193	0.366	1.04 (0.88, 1.23)	0.674769	0.896125	0.98 (0.92, 1.04)	0.528	0.903	1.00 (0.84, 1.18)	0.999565	0.999565	1.01 (0.94, 1.08)	0.877	0.951
Caffeine	1.05 (0.96, 1.15)	0.281906	0.623792	0.98 (0.95, 1.02)	0.294	0.435	1.10 (0.94, 1.29)	0.245565	0.714162	1.04 (0.96, 1.12)	0.346	0.503	1.04 (0.88, 1.24)	0.61377	0.873904	0.92 (0.86, 0.98)	0.011	0.49	0.99 (0.84, 1.17)	0.926539	0.999565	1.10 (1.02, 1.18)	0.008	0.064
C50:1 TAG*	1.05 (0.96, 1.15)	0.320537	0.645438	1.09 (1.05, 1.12)	0	0	1.06 (0.91, 1.24)	0.456103	0.862448	1.13 (1.05, 1.23)	0.002	0.013	1.04 (0.88, 1.24)	0.633246	0.873904	1.06 (0.99, 1.13)	0.121	0.691	1.09 (0.92, 1.30)	0.314892	0.894542	0.93 (0.86, 1.00)	0.051	0.168
C26 carnitine	1.05 (0.96, 1.15)	0.252518	0.583597	0.98 (0.95, 1.01)	0.143	0.229	1.11 (0.96, 1.29)	0.167824	0.63203	1.03 (0.95, 1.10)	0.483	0.62	1.14 (0.98, 1.34)	0.0920715	0.651315	0.99 (0.93, 1.06)	0.796	0.97	0.86 (0.72, 1.02)	0.0827764	0.717395	1.01 (0.95, 1.08)	0.705	0.862
L-Acetylcarnitine	1.05 (0.96, 1.14)	0.310335	0.64395	1.05 (1.02, 1.09)	0.001	0.003	1.14 (0.99, 1.31)	0.0650182	0.422618	1.09 (1.02, 1.16)	0.016	0.064	1.03 (0.87, 1.21)	0.755547	0.903183	1.05 (0.99, 1.11)	0.099	0.685	0.98 (0.84, 1.16)	0.854701	0.98086	0.95 (0.89, 1.01)	0.115	0.266
Urocanic acid	1.05 (0.96, 1.14)	0.29638	0.636921	0.99 (0.96, 1.02)	0.533	0.635	1.04 (0.90, 1.21)	0.572416	0.869335	0.98 (0.91, 1.06)	0.677	0.776	1.00 (0.85, 1.18)	0.987301	0.995926	1.03 (0.96, 1.10)	0.464	0.87	1.03 (0.87, 1.23)	0.702665	0.937082	1.00 (0.94, 1.07)	0.952	0.976
C38:2 PC*	1.05 (0.95, 1.16)	0.350053	0.681043	1.06 (1.03, 1.10)	0	0.001	1.13 (0.96, 1.34)	0.151912	0.60765	1.11 (1.03, 1.19)	0.004	0.025	0.99 (0.82, 1.18)	0.880284	0.959053	0.98 (0.92, 1.05)	0.613	0.955	1.00 (0.83, 1.21)	0.976922	0.999565	0.96 (0.89, 1.02)	0.197	0.374
C45:1 TAG*	1.05 (0.95, 1.16)	0.322719	0.645438	1.07 (1.03, 1.10)	0	0.001	1.03 (0.87, 1.22)	0.753442	0.915289	1.09 (1.01, 1.17)	0.022	0.079	1.07 (0.90, 1.28)	0.436477	0.83972	1.05 (0.99, 1.13)	0.114	0.685	0.97 (0.81, 1.14)	0.684705	0.937082	0.94 (0.87, 1.01)	0.069	0.191
C54:6 TAG*	1.05 (0.95, 1.15)	0.367808	0.681043	0.95 (0.92, 0.98)	0.001	0.005	1.18 (1.00, 1.39)	0.0559541	0.377294	0.97 (0.91, 1.05)	0.46	0.61	0.96 (0.81, 1.15)	0.683034	0.896125	0.92 (0.87, 0.98)	0.012	0.49	0.90 (0.75, 1.07)	0.230034	0.894542	1.06 (0.99, 1.14)	0.078	0.205
C44:0 TAG*	1.05 (0.95, 1.15)	0.318773	0.645438	1.07 (1.04, 1.11)	0	0	1.02 (0.87, 1.21)	0.787677	0.915289	1.09 (1.02, 1.18)	0.017	0.066	1.09 (0.92, 1.30)	0.331213	0.811558	1.06 (0.99, 1.13)	0.101	0.685	1.04 (0.87, 1.23)	0.679989	0.937082	0.93 (0.87, 1.00)	0.044	0.154
Guanidoacetic acid	1.05 (0.94, 1.16)	0.380366	0.681043	0.97 (0.94, 1.00)	0.063	0.119	1.05 (0.88, 1.27)	0.572083	0.869335	0.91 (0.84, 0.97)	0.008	0.037	1.06 (0.87, 1.28)	0.560788	0.867189	1.03 (0.96, 1.10)	0.382	0.851	0.91 (0.75, 1.10)	0.345383	0.894542	1.01 (0.94, 1.08)	0.789	0.916
C34:1 PC plasmalogen-B*	1.05 (0.94, 1.16)	0.397605	0.68716	1.01 (0.97, 1.04)	0.608	0.693	0.97 (0.81, 1.17)	0.780181	0.915289	1.03 (0.95, 1.11)	0.469	0.61	1.18 (0.97, 1.44)	0.0886623	0.651315	1.01 (0.94, 1.09)	0.722	0.959	0.83 (0.68, 1.01)	0.0689149	0.717395	1.01 (0.94, 1.08)	0.855	0.94
Pantothenic acid	1.04 (0.96, 1.13)	0.355718	0.681043	1.03 (0.99, 1.06)	0.124	0.204	1.00 (0.89, 1.13)	0.946222	0.979175	1.08 (1.00, 1.17)	0.042	0.127	1.12 (0.92, 1.35)	0.267729	0.811558	1.02 (0.95, 1.09)	0.563	0.947	1.02 (0.87, 1.20)	0.810777	0.98086	0.98 (0.91, 1.06)	0.628	0.795
C56:1 TAG*	1.04 (0.95, 1.15)	0.381988	0.681043	1.04 (1.01, 1.07)	0.017	0.039	1.07 (0.91, 1.26)	0.43408	0.843014	1.10 (1.03, 1.18)	0.008	0.036	1.01 (0.84, 1.21)	0.920235	0.966712	1.03 (0.96, 1.09)	0.43	0.87	0.98 (0.82, 1.16)	0.80528	0.98086	0.94 (0.87, 1.00)	0.064	0.184
C50:4 TAG*	1.04 (0.95, 1.15)	0.378257	0.681043	1.03 (0.99, 1.06)	0.107	0.182	1.13 (0.96, 1.33)	0.140449	0.60765	1.06 (0.98, 1.15)	0.127	0.271	0.99 (0.83, 1.19)	0.947898	0.976053	0.98 (0.92, 1.05)	0.522	0.903	0.97 (0.80, 1.18)	0.77558	0.98086	0.99 (0.92, 1.07)	0.788	0.916
C34:2 PC plasmalogen*	1.04 (0.95, 1.15)	0.386361	0.681043	1.02 (0.99, 1.06)	0.204	0.314	1.07 (0.91, 1.26)	0.412331	0.824663	1.05 (0.97, 1.13)	0.223	0.39	1.00 (0.83, 1.20)	0.97392	0.988172	1.03 (0.97, 1.10)	0.337	0.835	0.85 (0.71, 1.01)	0.0722443	0.717395	0.98 (0.91, 1.06)	0.659	0.825
C54:5 TAG*	1.04 (0.95, 1.14)	0.371307	0.681043	0.98 (0.95, 1.01)	0.259	0.391	1.14 (0.97, 1.32)	0.103022	0.534321	1.00 (0.93, 1.08)	0.929	0.961	1.04 (0.88, 1.23)	0.630151	0.873904	0.98 (0.92, 1.04)	0.531	0.903	0.91 (0.76, 1.09)	0.306875	0.894542	1.03 (0.96, 1.10)	0.419	0.61
C36:1 DAG*	1.04 (0.95, 1.14)	0.404515	0.688286	1.09 (1.05, 1.12)	0	0	1.04 (0.89, 1.21)	0.6618	0.88544	1.15 (1.07, 1.24)	0	0.003	1.04 (0.88, 1.24)	0.638622	0.873904	1.04 (0.97, 1.11)	0.282	0.764	1.08 (0.91, 1.28)	0.364511	0.894542	0.92 (0.85, 0.98)	0.017	0.094
C34:1 PC*	1.04 (0.95, 1.14)	0.375922	0.681043	1.11 (1.07, 1.14)	0	0	1.07 (0.91, 1.26)	0.420077	0.832153	1.15 (1.07, 1.24)	0	0.003	0.99 (0.84, 1.18)	0.946815	0.976053	1.05 (0.98, 1.12)	0.143	0.725	1.02 (0.85, 1.21)	0.859698	0.98086	0.92 (0.86, 0.99)	0.019	0.099
C34:0 PE*	1.04 (0.95, 1.14)	0.399742	0.68716	1.04 (1.01, 1.07)	0.013	0.03	0.98 (0.83, 1.15)	0.768457	0.915289	1.06 (0.99, 1.14)	0.077	0.183	1.10 (0.92, 1.31)	0.287834	0.811558	1.00 (0.94, 1.06)	0.986	0.995	0.97 (0.81, 1.15)	0.700422	0.937082	0.96 (0.90, 1.03)	0.268	0.459
C46:0 TAG*	1.04 (0.95, 1.14)	0.429554	0.71205	1.08 (1.04, 1.12)	0	0	0.99 (0.84, 1.17)	0.933482	0.975433	1.10 (1.02, 1.18)	0.012	0.051	1.05 (0.88, 1.26)	0.562839	0.867189	1.06 (1.00, 1.14)	0.059	0.685	1.09 (0.92, 1.29)	0.331696	0.894542	0.92 (0.86, 0.99)	0.021	0.103
C47:1 TAG*	1.04 (0.95, 1.14)	0.412308	0.691613	1.07 (1.03, 1.10)	0	0.001	0.99 (0.84, 1.16)	0.874483	0.952316	1.09 (1.01, 1.17)	0.025	0.088	1.09 (0.91, 1.30)	0.357882	0.827104	1.05 (0.99, 1.12)	0.122	0.691	0.98 (0.83, 1.16)	0.819889	0.98086	0.94 (0.88, 1.01)	0.091	0.225
C51:1 TAG*	1.04 (0.95, 1.14)	0.396679	0.68716	1.06 (1.02, 1.10)	0.001	0.003	0.98 (0.83, 1.14)	0.769166	0.915289	1.09 (1.01, 1.17)	0.035	0.111	1.10 (0.92, 1.32)	0.274453	0.811558	1.04 (0.97, 1.11)	0.31	0.805	1.06 (0.89, 1.26)	0.512793	0.894542	0.98 (0.91, 1.05)	0.551	0.749
1-Methylguanosine	1.04 (0.95, 1.13)	0.447976	0.717261	1.06 (1.03, 1.10)	0	0.002	1.09 (0.92, 1.28)	0.308365	0.764622	1.08 (1.01, 1.17)	0.033	0.107	1.01 (0.85, 1.19)	0.913976	0.966471	1.08 (1.01, 1.16)	0.034	0.601	0.86 (0.74, 1.01)	0.0730455	0.717395	0.91 (0.84, 0.98)	0.014	0.09
C30:1 PC*	1.04 (0.94, 1.15)	0.439843	0.714746	1.09 (1.06, 1.13)	0	0	0.97 (0.82, 1.14)	0.678702	0.887861	1.13 (1.05, 1.22)	0.002	0.013	1.09 (0.91, 1.31)	0.356411	0.827104	1.04 (0.97, 1.11)	0.255	0.764	1.05 (0.88, 1.26)	0.57071	0.894542	0.93 (0.86, 0.99)	0.035	0.134
C16:1 CE*	1.04 (0.94, 1.14)	0.484361	0.749489	1.11 (1.08, 1.15)	0	0	1.02 (0.86, 1.20)	0.845838	0.943456	1.13 (1.05, 1.21)	0.001	0.008	0.98 (0.82, 1.18)	0.840218	0.950442	1.07 (1.01, 1.14)	0.031	0.601	1.24 (1.03, 1.51)	0.0240806	0.683144	0.91 (0.85, 0.97)	0.006	0.047
C40:6 PE*	1.04 (0.94, 1.14)	0.434761	0.71205	1.03 (1.00, 1.07)	0.052	0.101	1.08 (0.93, 1.26)	0.323165	0.764622	1.09 (1.01, 1.17)	0.026	0.09	0.91 (0.76, 1.08)	0.27487	0.811558	1.04 (0.98, 1.11)	0.23	0.764	1.00 (0.84, 1.19)	0.985438	0.999565	0.99 (0.92, 1.06)	0.805	0.926
L-Carnitine	1.03 (0.94, 1.14)	0.51167	0.749489	1.00 (0.97, 1.03)	0.873	0.903	1.08 (0.92, 1.28)	0.348209	0.770505	1.02 (0.95, 1.10)	0.547	0.669	1.09 (0.92, 1.29)	0.308814	0.811558	0.99 (0.93, 1.06)	0.818	0.97	1.07 (0.89, 1.27)	0.488829	0.894542	1.00 (0.93, 1.07)	0.982	0.985
C48:3 TAG*	1.03 (0.94, 1.14)	0.526927	0.753805	1.05 (1.01, 1.08)	0.005	0.014	1.06 (0.89, 1.25)	0.5336	0.869335	1.10 (1.03, 1.18)	0.005	0.028	1.07 (0.91, 1.27)	0.420719	0.83972	1.02 (0.95, 1.08)	0.646	0.959	1.06 (0.88, 1.27)	0.545392	0.894542	0.98 (0.91, 1.05)	0.586	0.769
C34:2 DAG*	1.03 (0.94, 1.14)	0.474091	0.747052	1.05 (1.01, 1.08)	0.006	0.015	1.07 (0.91, 1.25)	0.410113	0.824663	1.11 (1.03, 1.19)	0.006	0.03	1.03 (0.86, 1.23)	0.734618	0.899155	1.01 (0.95, 1.08)	0.677	0.959	1.05 (0.88, 1.25)	0.616111	0.919147	0.96 (0.89, 1.03)	0.23	0.413
C36:2 PC*	1.03 (0.94, 1.14)	0.517177	0.752257	1.03 (1.00, 1.06)	0.094	0.164	1.13 (0.96, 1.33)	0.150426	0.60765	1.05 (0.98, 1.13)	0.195	0.366	1.02 (0.86, 1.22)	0.805529	0.939958	1.02 (0.96, 1.09)	0.567	0.947	0.86 (0.72, 1.04)	0.123674	0.779523	0.96 (0.90, 1.03)	0.255	0.442
C36:3 PC*	1.03 (0.94, 1.14)	0.538092	0.761382	1.06 (1.03, 1.10)	0	0.002	1.16 (0.98, 1.37)	0.0772376	0.472512	1.11 (1.03, 1.20)	0.004	0.024	0.94 (0.78, 1.12)	0.460348	0.854932	0.98 (0.92, 1.05)	0.601	0.948	0.91 (0.75, 1.09)	0.286593	0.894542	0.93 (0.86, 0.99)	0.032	0.13
C46:1 TAG*	1.03 (0.94, 1.14)	0.473336	0.747052	1.09 (1.05, 1.12)	0	0	0.98 (0.84, 1.15)	0.84639	0.943456	1.11 (1.03, 1.20)	0.005	0.028	1.11 (0.93, 1.32)	0.23529	0.811558	1.06 (0.99, 1.13)	0.091	0.685	1.05 (0.89, 1.25)	0.540621	0.894542	0.93 (0.87, 1.00)	0.058	0.176
Acetaminophen	1.03 (0.94, 1.13)	0.522592	0.753805	1.06 (1.02, 1.09)	0.001	0.002	0.99 (0.84, 1.17)	0.926005	0.975433	1.15 (1.08, 1.23)	0	0.001	0.97 (0.81, 1.16)	0.747855	0.899155	1.00 (0.93, 1.07)	0.945	0.988	1.00 (0.84, 1.19)	0.973962	0.999565	0.92 (0.86, 0.98)	0.012	0.079
C48:2 TAG*	1.03 (0.94, 1.13)	0.492369	0.749489	1.09 (1.06, 1.13)	0	0	1.01 (0.86, 1.19)	0.873703	0.952316	1.13 (1.04, 1.22)	0.002	0.017	1.10 (0.93, 1.29)	0.275997	0.811558	1.05 (0.98, 1.12)	0.17	0.761	1.10 (0.92, 1.31)	0.30577	0.894542	0.93 (0.87, 1.00)	0.057	0.176
C54:2 TAG*	1.03 (0.94, 1.13)	0.490944	0.749489	1.06 (1.02, 1.09)	0.001	0.003	1.10 (0.95, 1.27)	0.198393	0.685869	1.12 (1.05, 1.20)	0.001	0.008	0.98 (0.82, 1.16)	0.813425	0.939958	1.03 (0.96, 1.10)	0.432	0.87	1.04 (0.88, 1.23)	0.638305	0.935401	0.92 (0.86, 0.99)	0.02	0.101
C46:2 TAG*	1.03 (0.94, 1.13)	0.511219	0.749489	1.07 (1.03, 1.10)	0	0.001	1.00 (0.85, 1.18)	0.989443	0.996665	1.10 (1.03, 1.19)	0.009	0.042	1.09 (0.92, 1.30)	0.314702	0.811558	1.04 (0.97, 1.11)	0.241	0.764	1.04 (0.88, 1.24)	0.641069	0.935401	0.96 (0.89, 1.03)	0.255	0.442
Cortisol	1.03 (0.94, 1.12)	0.554389	0.779142	0.99 (0.95, 1.02)	0.38	0.497	1.04 (0.89, 1.21)	0.618565	0.869335	1.01 (0.94, 1.09)	0.77	0.858	1.02 (0.86, 1.21)	0.811121	0.939958	0.96 (0.90, 1.03)	0.283	0.764	0.93 (0.79, 1.10)	0.419109	0.894542	1.06 (0.99, 1.14)	0.088	0.221
C22:0 Ceramide (d18:1)	1.03 (0.94, 1.12)	0.510218	0.749489	1.00 (0.97, 1.04)	0.835	0.867	1.14 (0.97, 1.33)	0.105087	0.534321	1.04 (0.97, 1.11)	0.272	0.446	0.98 (0.84, 1.16)	0.843739	0.950442	1.00 (0.94, 1.06)	0.957	0.988	0.83 (0.70, 0.99)	0.0394122	0.683144	1.02 (0.95, 1.09)	0.627	0.795
C56:4 TAG*	1.03 (0.94, 1.12)	0.573473	0.800553	1.01 (0.98, 1.04)	0.619	0.703	1.18 (1.03, 1.37)	0.0203511	0.222791	1.04 (0.97, 1.12)	0.232	0.402	0.89 (0.74, 1.07)	0.216566	0.811558	0.96 (0.90, 1.02)	0.191	0.761	0.91 (0.76, 1.08)	0.276624	0.894542	0.99 (0.92, 1.06)	0.732	0.88
Cholesterol	1.03 (0.93, 1.13)	0.596774	0.821966	1.04 (1.01, 1.08)	0.025	0.055	1.10 (0.92, 1.30)	0.291458	0.749169	1.07 (1.00, 1.16)	0.064	0.168	0.92 (0.76, 1.10)	0.363498	0.830852	0.99 (0.92, 1.07)	0.843	0.97	0.93 (0.77, 1.12)	0.431419	0.894542	0.97 (0.90, 1.04)	0.365	0.544
N-Acetylornithine	1.02 (0.94, 1.12)	0.623251	0.836363	1.02 (0.98, 1.05)	0.301	0.443	1.05 (0.90, 1.22)	0.542561	0.869335	1.03 (0.96, 1.10)	0.466	0.61	1.02 (0.86, 1.21)	0.791113	0.934952	1.01 (0.94, 1.07)	0.873	0.977	1.02 (0.86, 1.20)	0.834325	0.98086	1.01 (0.95, 1.09)	0.682	0.85
Cortisone	1.02 (0.93, 1.12)	0.705822	0.906241	0.99 (0.96, 1.03)	0.673	0.755	1.12 (0.94, 1.34)	0.201051	0.685869	1.03 (0.96, 1.11)	0.372	0.523	1.02 (0.85, 1.22)	0.832815	0.950442	0.97 (0.91, 1.04)	0.424	0.87	1.08 (0.90, 1.30)	0.384519	0.894542	1.01 (0.94, 1.08)	0.788	0.916
C56:2 TAG*	1.02 (0.93, 1.12)	0.60452	0.821966	1.04 (1.01, 1.08)	0.008	0.02	1.15 (0.99, 1.34)	0.0741473	0.467352	1.10 (1.02, 1.18)	0.01	0.047	0.95 (0.80, 1.13)	0.55877	0.867189	1.02 (0.96, 1.09)	0.45	0.87	0.97 (0.82, 1.16)	0.756755	0.98086	0.93 (0.87, 1.00)	0.044	0.154
C56:3 TAG*	1.02 (0.93, 1.12)	0.604433	0.821966	1.04 (1.01, 1.07)	0.024	0.053	1.13 (0.97, 1.32)	0.110461	0.534321	1.10 (1.03, 1.18)	0.008	0.036	0.94 (0.79, 1.12)	0.49801	0.863217	0.99 (0.93, 1.06)	0.866	0.977	0.98 (0.82, 1.17)	0.820778	0.98086	0.93 (0.87, 1.00)	0.042	0.152
C34:1 DAG*	1.02 (0.93, 1.12)	0.658417	0.87789	1.07 (1.03, 1.10)	0	0.001	1.02 (0.87, 1.19)	0.808133	0.923581	1.15 (1.07, 1.24)	0	0.004	1.04 (0.88, 1.24)	0.633935	0.873904	1.03 (0.96, 1.10)	0.417	0.87	1.06 (0.89, 1.26)	0.510446	0.894542	0.94 (0.88, 1.01)	0.111	0.259
C34:3 PE plasmalogen*	1.02 (0.93, 1.12)	0.669992	0.882015	1.00 (0.97, 1.03)	0.799	0.837	1.08 (0.92, 1.26)	0.36858	0.774389	1.04 (0.98, 1.12)	0.205	0.375	0.94 (0.79, 1.13)	0.524843	0.867189	0.99 (0.93, 1.05)	0.706	0.959	0.87 (0.73, 1.03)	0.110905	0.744135	1.03 (0.97, 1.10)	0.32	0.506
C36:4 PE plasmalogen*	1.02 (0.93, 1.12)	0.666177	0.882015	1.01 (0.98, 1.05)	0.392	0.505	1.08 (0.94, 1.24)	0.296484	0.752056	1.05 (0.98, 1.12)	0.184	0.359	0.91 (0.75, 1.10)	0.314087	0.811558	1.00 (0.94, 1.06)	0.963	0.988	0.88 (0.75, 1.03)	0.120667	0.779523	1.03 (0.96, 1.10)	0.459	0.653
C55:2 TAG*	1.02 (0.93, 1.12)	0.675809	0.884077	1.05 (1.02, 1.09)	0.003	0.008	1.06 (0.91, 1.24)	0.47236	0.869335	1.11 (1.03, 1.20)	0.005	0.028	1.01 (0.85, 1.20)	0.87571	0.959053	1.03 (0.96, 1.10)	0.463	0.87	1.00 (0.84, 1.18)	0.972033	0.999565	0.96 (0.90, 1.03)	0.298	0.493
L-Isoleucine	1.02 (0.93, 1.11)	0.74401	0.915705	1.01 (0.98, 1.05)	0.478	0.58	1.03 (0.88, 1.21)	0.718845	0.90618	1.01 (0.94, 1.08)	0.841	0.904	1.08 (0.92, 1.26)	0.340768	0.81471	1.04 (0.98, 1.11)	0.213	0.763	0.96 (0.79, 1.16)	0.655262	0.937082	0.97 (0.91, 1.04)	0.403	0.594
C36:3 PC plasmalogen-A*	1.02 (0.92, 1.13)	0.69138	0.898794	0.97 (0.94, 1.00)	0.05	0.097	1.03 (0.87, 1.22)	0.747729	0.915289	0.96 (0.90, 1.04)	0.324	0.489	1.00 (0.83, 1.21)	0.973185	0.988172	0.97 (0.91, 1.03)	0.353	0.842	0.82 (0.69, 0.99)	0.0339007	0.683144	1.05 (0.98, 1.13)	0.133	0.291
C34:3 PC*	1.02 (0.92, 1.12)	0.767113	0.918602	1.03 (1.00, 1.06)	0.093	0.163	1.07 (0.90, 1.28)	0.441772	0.843014	1.09 (1.01, 1.17)	0.032	0.105	0.95 (0.79, 1.15)	0.616114	0.873904	0.96 (0.90, 1.03)	0.241	0.764	0.98 (0.82, 1.18)	0.844097	0.98086	0.98 (0.91, 1.05)	0.613	0.792
C48:1 TAG*	1.01 (0.93, 1.11)	0.776415	0.918602	1.09 (1.05, 1.13)	0	0	0.99 (0.85, 1.16)	0.891427	0.952481	1.11 (1.03, 1.20)	0.006	0.03	1.09 (0.93, 1.28)	0.301094	0.811558	1.06 (0.99, 1.13)	0.083	0.685	1.14 (0.96, 1.36)	0.13616	0.809178	0.93 (0.86, 0.99)	0.035	0.134
L-Alanine	1.01 (0.93, 1.10)	0.785582	0.918602	0.99 (0.96, 1.02)	0.553	0.65	0.93 (0.79, 1.09)	0.372537	0.774877	0.97 (0.90, 1.04)	0.389	0.538	1.10 (0.95, 1.28)	0.221823	0.811558	1.06 (1.00, 1.13)	0.07	0.685	0.92 (0.77, 1.08)	0.299326	0.894542	1.00 (0.94, 1.08)	0.938	0.97
C36:4 PC-A*	1.01 (0.92, 1.12)	0.78358	0.918602	0.99 (0.96, 1.02)	0.438	0.551	1.18 (1.00, 1.38)	0.0457631	0.377294	0.98 (0.91, 1.05)	0.593	0.703	0.94 (0.79, 1.12)	0.496064	0.863217	0.96 (0.91, 1.03)	0.256	0.764	0.87 (0.73, 1.04)	0.130176	0.796368	1.02 (0.95, 1.09)	0.642	0.809
C24:0 Ceramide (d18:1)	1.01 (0.92, 1.11)	0.798643	0.918602	0.99 (0.96, 1.02)	0.6	0.692	1.10 (0.94, 1.29)	0.214958	0.691374	1.04 (0.97, 1.11)	0.302	0.476	0.96 (0.81, 1.13)	0.605117	0.873904	0.98 (0.92, 1.04)	0.512	0.902	0.84 (0.69, 1.01)	0.0584623	0.717395	1.03 (0.97, 1.10)	0.314	0.506
C32:1 DAG*	1.01 (0.92, 1.11)	0.838983	0.928237	1.07 (1.04, 1.11)	0	0	0.98 (0.83, 1.15)	0.770018	0.915289	1.13 (1.05, 1.22)	0.002	0.013	1.08 (0.90, 1.29)	0.417426	0.83972	1.04 (0.97, 1.11)	0.277	0.764	1.09 (0.91, 1.29)	0.349041	0.894542	0.95 (0.89, 1.03)	0.206	0.38
C36:3 DAG*	1.01 (0.92, 1.11)	0.769231	0.918602	0.99 (0.96, 1.03)	0.693	0.762	1.13 (0.96, 1.33)	0.136397	0.60363	1.05 (0.98, 1.12)	0.149	0.304	0.97 (0.81, 1.15)	0.719485	0.896125	0.95 (0.89, 1.01)	0.1	0.685	0.93 (0.78, 1.11)	0.42316	0.894542	0.98 (0.92, 1.05)	0.55	0.749
C51:3 TAG*	1.01 (0.92, 1.11)	0.764882	0.918602	1.00 (0.97, 1.04)	0.778	0.82	1.04 (0.89, 1.22)	0.63221	0.879115	1.02 (0.95, 1.10)	0.542	0.665	1.05 (0.88, 1.25)	0.575121	0.873904	0.97 (0.91, 1.04)	0.367	0.851	1.04 (0.87, 1.23)	0.683727	0.937082	1.01 (0.94, 1.08)	0.84	0.936
C49:3 TAG*	1.01 (0.92, 1.11)	0.818118	0.923577	1.04 (1.01, 1.08)	0.01	0.025	0.99 (0.84, 1.17)	0.91406	0.970022	1.06 (0.98, 1.13)	0.137	0.284	1.04 (0.87, 1.23)	0.692173	0.896125	0.99 (0.93, 1.06)	0.798	0.97	1.01 (0.85, 1.21)	0.868981	0.98086	0.97 (0.90, 1.04)	0.325	0.506
L-Asparagine	1.01 (0.92, 1.10)	0.866132	0.934923	0.98 (0.95, 1.02)	0.396	0.506	1.00 (0.86, 1.16)	0.999951	0.999951	0.93 (0.86, 1.02)	0.111	0.241	1.00 (0.84, 1.19)	0.995926	0.995926	1.00 (0.93, 1.07)	0.945	0.988	0.93 (0.78, 1.11)	0.427367	0.894542	1.00 (0.93, 1.08)	0.967	0.982
21-Deoxycortisol	1.01 (0.92, 1.10)	0.881703	0.934923	0.96 (0.93, 1.00)	0.035	0.073	1.05 (0.90, 1.23)	0.53937	0.869335	0.95 (0.88, 1.03)	0.192	0.366	0.95 (0.80, 1.12)	0.544573	0.867189	0.96 (0.89, 1.02)	0.194	0.761	0.94 (0.79, 1.12)	0.502914	0.894542	1.07 (1.00, 1.15)	0.055	0.175
C36:2 DAG*	1.01 (0.92, 1.10)	0.897221	0.937799	1.06 (1.03, 1.10)	0.001	0.002	1.10 (0.95, 1.27)	0.21153	0.691374	1.14 (1.06, 1.23)	0	0.006	0.94 (0.79, 1.12)	0.479941	0.863217	1.02 (0.95, 1.08)	0.654	0.959	1.06 (0.89, 1.27)	0.489719	0.894542	0.95 (0.88, 1.02)	0.13	0.289
C49:2 TAG*	1.01 (0.92, 1.10)	0.86971	0.934923	1.07 (1.04, 1.11)	0	0	0.95 (0.82, 1.11)	0.544456	0.869335	1.09 (1.02, 1.18)	0.016	0.062	1.08 (0.91, 1.28)	0.402057	0.83972	1.05 (0.98, 1.12)	0.185	0.761	1.09 (0.92, 1.28)	0.32896	0.894542	0.95 (0.88, 1.02)	0.144	0.302
C50:5 TAG*	1.01 (0.91, 1.12)	0.88548	0.934923	1.01 (0.98, 1.05)	0.376	0.496	1.09 (0.92, 1.30)	0.323494	0.764622	1.04 (0.97, 1.12)	0.306	0.477	0.95 (0.79, 1.15)	0.625913	0.873904	0.99 (0.92, 1.05)	0.675	0.959	1.04 (0.85, 1.27)	0.702811	0.937082	1.01 (0.94, 1.09)	0.703	0.862
C36:3 PE plasmalogen*	1.01 (0.91, 1.12)	0.821518	0.923577	1.03 (0.99, 1.06)	0.112	0.187	1.07 (0.89, 1.29)	0.441736	0.843014	1.07 (1.00, 1.15)	0.041	0.126	0.94 (0.76, 1.15)	0.548254	0.867189	1.00 (0.94, 1.07)	0.967	0.988	0.99 (0.82, 1.21)	0.942745	0.999565	1.01 (0.94, 1.07)	0.853	0.94
L-Methionine	1.00 (0.91, 1.11)	0.943282	0.963913	0.99 (0.96, 1.02)	0.448	0.558	0.98 (0.82, 1.16)	0.785243	0.915289	0.96 (0.89, 1.03)	0.242	0.417	1.08 (0.89, 1.29)	0.440045	0.83972	1.02 (0.96, 1.08)	0.584	0.947	0.83 (0.69, 1.00)	0.0547618	0.717395	1.03 (0.96, 1.10)	0.435	0.629
C38:4 PC plasmalogen*	1.00 (0.91, 1.11)	0.954645	0.963913	1.03 (1.00, 1.07)	0.042	0.084	1.05 (0.89, 1.24)	0.584523	0.869335	1.06 (0.99, 1.14)	0.075	0.182	0.92 (0.77, 1.11)	0.373399	0.835129	1.00 (0.94, 1.07)	0.907	0.988	0.86 (0.72, 1.03)	0.110828	0.744135	0.95 (0.89, 1.02)	0.173	0.347
Isovalerylcarnitine	1.00 (0.91, 1.10)	0.951607	0.963913	1.00 (0.97, 1.03)	0.931	0.95	1.04 (0.88, 1.22)	0.669183	0.88544	1.01 (0.94, 1.08)	0.816	0.889	1.03 (0.86, 1.24)	0.715288	0.896125	1.01 (0.95, 1.08)	0.724	0.959	1.13 (0.95, 1.34)	0.169745	0.824858	0.99 (0.93, 1.06)	0.849	0.94
C34:3 DAG*	1.00 (0.91, 1.10)	0.987157	0.987157	1.02 (0.98, 1.05)	0.349	0.477	1.04 (0.88, 1.22)	0.64826	0.88544	1.07 (1.00, 1.15)	0.06	0.161	1.02 (0.85, 1.22)	0.819056	0.941235	0.99 (0.93, 1.05)	0.707	0.959	1.05 (0.88, 1.25)	0.583495	0.905506	1.00 (0.93, 1.07)	0.983	0.985
C36:4 DAG*	1.00 (0.91, 1.10)	0.940015	0.963913	0.95 (0.92, 0.98)	0.001	0.004	1.10 (0.93, 1.29)	0.274086	0.730897	0.98 (0.91, 1.06)	0.626	0.735	0.96 (0.81, 1.15)	0.679758	0.896125	0.95 (0.89, 1.01)	0.075	0.685	0.94 (0.79, 1.12)	0.491665	0.894542	1.05 (0.98, 1.13)	0.137	0.295
C34:2 PE plasmalogen*	1.00 (0.91, 1.10)	0.951064	0.963913	1.04 (1.00, 1.07)	0.029	0.062	1.10 (0.95, 1.28)	0.217333	0.691374	1.12 (1.05, 1.20)	0.001	0.008	0.88 (0.73, 1.05)	0.165432	0.811558	1.02 (0.96, 1.08)	0.6	0.948	1.03 (0.86, 1.22)	0.773416	0.98086	1.01 (0.95, 1.08)	0.713	0.865
C5-DC carnitine	1.00 (0.91, 1.10)	0.980436	0.985173	0.99 (0.96, 1.03)	0.679	0.757	1.03 (0.88, 1.20)	0.739796	0.915289	1.00 (0.93, 1.08)	0.955	0.972	1.01 (0.85, 1.20)	0.91536	0.966471	1.01 (0.95, 1.07)	0.837	0.97	0.99 (0.83, 1.17)	0.877115	0.98086	1.00 (0.94, 1.07)	0.932	0.97
C52:3 TAG*	1.00 (0.91, 1.09)	0.915571	0.952194	1.01 (0.97, 1.04)	0.742	0.802	1.08 (0.92, 1.26)	0.34405	0.770505	1.04 (0.96, 1.12)	0.336	0.498	0.94 (0.79, 1.12)	0.49426	0.863217	0.98 (0.91, 1.04)	0.467	0.87	1.02 (0.86, 1.21)	0.83214	0.98086	1.01 (0.94, 1.09)	0.687	0.851
C38:5 DAG*	1.00 (0.91, 1.09)	0.93459	0.963913	1.02 (0.98, 1.05)	0.305	0.445	1.04 (0.89, 1.22)	0.581816	0.869335	1.09 (1.02, 1.17)	0.015	0.059	0.94 (0.79, 1.13)	0.522799	0.867189	0.99 (0.93, 1.06)	0.819	0.97	0.99 (0.84, 1.18)	0.938813	0.999565	1.05 (0.98, 1.12)	0.179	0.357
C52:2 TAG*	0.99 (0.91, 1.09)	0.88482	0.934923	1.05 (1.02, 1.09)	0.002	0.006	1.02 (0.88, 1.19)	0.781757	0.915289	1.12 (1.04, 1.20)	0.003	0.022	0.97 (0.82, 1.16)	0.760718	0.904168	1.03 (0.96, 1.10)	0.469	0.87	1.10 (0.92, 1.30)	0.292193	0.894542	0.96 (0.90, 1.04)	0.334	0.51
C34:0 DAG*	0.99 (0.91, 1.08)	0.893278	0.937799	1.08 (1.04, 1.11)	0	0	0.96 (0.83, 1.11)	0.568521	0.869335	1.15 (1.07, 1.23)	0	0.004	1.07 (0.90, 1.28)	0.43762	0.83972	1.01 (0.95, 1.08)	0.703	0.959	1.04 (0.88, 1.22)	0.661012	0.937082	0.91 (0.85, 0.97)	0.007	0.053
C54:4 TAG*	0.99 (0.90, 1.09)	0.862037	0.934923	0.96 (0.93, 0.99)	0.014	0.032	1.10 (0.94, 1.29)	0.234112	0.705728	0.99 (0.92, 1.07)	0.824	0.89	0.98 (0.83, 1.17)	0.864342	0.959053	0.96 (0.90, 1.02)	0.193	0.761	0.94 (0.79, 1.12)	0.493156	0.894542	1.00 (0.93, 1.07)	0.918	0.97
C56:5 TAG*	0.99 (0.90, 1.09)	0.825891	0.923577	1.00 (0.97, 1.03)	0.96	0.972	1.14 (0.97, 1.35)	0.119826	0.566449	1.00 (0.93, 1.07)	0.964	0.976	0.84 (0.70, 1.01)	0.0630972	0.651315	0.99 (0.94, 1.06)	0.87	0.977	0.91 (0.76, 1.08)	0.283453	0.894542	1.08 (1.01, 1.15)	0.026	0.121
C32:2 PC*	0.99 (0.90, 1.09)	0.82569	0.923577	1.03 (1.00, 1.07)	0.057	0.109	1.00 (0.84, 1.19)	0.974586	0.992176	1.08 (1.00, 1.16)	0.038	0.118	1.00 (0.83, 1.19)	0.969303	0.988172	0.98 (0.91, 1.04)	0.473	0.871	0.96 (0.80, 1.15)	0.643088	0.935401	0.98 (0.92, 1.05)	0.575	0.766
C18:3 CE*	0.99 (0.90, 1.09)	0.798883	0.918602	1.02 (0.98, 1.05)	0.306	0.445	0.98 (0.83, 1.16)	0.803621	0.923573	1.00 (0.93, 1.08)	0.904	0.955	0.98 (0.82, 1.18)	0.862915	0.959053	1.03 (0.96, 1.09)	0.444	0.87	0.99 (0.83, 1.19)	0.937746	0.999565	1.01 (0.94, 1.08)	0.89	0.953
C52:7 TAG*	0.99 (0.90, 1.09)	0.874928	0.934923	0.98 (0.95, 1.01)	0.182	0.284	1.06 (0.91, 1.23)	0.48773	0.869335	0.98 (0.92, 1.05)	0.553	0.672	0.93 (0.77, 1.12)	0.444399	0.840319	0.99 (0.93, 1.05)	0.68	0.959	0.95 (0.79, 1.13)	0.529341	0.894542	1.07 (1.00, 1.15)	0.045	0.155
C54:8 TAG*	0.99 (0.90, 1.09)	0.836688	0.928237	0.95 (0.92, 0.99)	0.004	0.012	1.05 (0.90, 1.22)	0.561889	0.869335	0.96 (0.89, 1.03)	0.219	0.388	0.91 (0.76, 1.09)	0.303485	0.811558	0.97 (0.91, 1.03)	0.289	0.764	0.90 (0.75, 1.07)	0.237503	0.894542	1.09 (1.02, 1.17)	0.017	0.094
C34:3 PC plasmalogen*	0.99 (0.90, 1.09)	0.865938	0.934923	0.96 (0.93, 0.99)	0.008	0.021	1.06 (0.89, 1.25)	0.504962	0.869335	0.97 (0.91, 1.05)	0.48	0.62	0.94 (0.78, 1.13)	0.530279	0.867189	0.96 (0.90, 1.02)	0.214	0.763	0.84 (0.70, 1.01)	0.0603896	0.717395	1.08 (1.01, 1.16)	0.035	0.134
C24:1 SM*	0.99 (0.90, 1.09)	0.851204	0.934923	1.02 (0.99, 1.06)	0.166	0.263	1.11 (0.93, 1.32)	0.262511	0.729513	1.03 (0.96, 1.11)	0.35	0.503	0.91 (0.76, 1.09)	0.298582	0.811558	1.02 (0.96, 1.09)	0.53	0.903	0.94 (0.77, 1.14)	0.516446	0.894542	0.96 (0.90, 1.04)	0.32	0.506
C3 carnitine	0.99 (0.90, 1.08)	0.767655	0.918602	0.99 (0.96, 1.03)	0.73	0.795	0.95 (0.81, 1.11)	0.499803	0.869335	1.03 (0.96, 1.10)	0.457	0.61	1.13 (0.96, 1.33)	0.150501	0.802674	0.99 (0.93, 1.05)	0.741	0.959	1.15 (0.97, 1.35)	0.0989471	0.744135	1.01 (0.94, 1.08)	0.764	0.901
C53:2 TAG*	0.99 (0.90, 1.08)	0.803777	0.918602	1.03 (1.00, 1.07)	0.082	0.151	0.99 (0.85, 1.15)	0.892951	0.952481	1.07 (0.99, 1.15)	0.07	0.176	1.00 (0.84, 1.19)	0.993288	0.995926	0.98 (0.92, 1.05)	0.623	0.959	1.09 (0.92, 1.28)	0.328987	0.894542	0.99 (0.93, 1.07)	0.865	0.943
C53:3 TAG*	0.99 (0.90, 1.08)	0.790179	0.918602	0.96 (0.93, 0.99)	0.023	0.053	1.03 (0.88, 1.20)	0.71759	0.90618	0.97 (0.91, 1.05)	0.49	0.62	1.03 (0.87, 1.22)	0.716981	0.896125	0.93 (0.87, 1.00)	0.035	0.601	0.98 (0.82, 1.16)	0.792663	0.98086	1.05 (0.98, 1.12)	0.207	0.38
C38:2 PE*	0.99 (0.89, 1.09)	0.803208	0.918602	0.96 (0.93, 1.00)	0.029	0.062	1.03 (0.87, 1.22)	0.755795	0.915289	1.00 (0.93, 1.08)	0.925	0.96	1.02 (0.86, 1.22)	0.803797	0.939958	0.92 (0.86, 0.98)	0.011	0.49	0.92 (0.76, 1.09)	0.331827	0.894542	1.03 (0.97, 1.11)	0.338	0.514
L-Phenylalanine	0.98 (0.90, 1.08)	0.737254	0.91279	1.01 (0.97, 1.04)	0.684	0.759	0.89 (0.75, 1.06)	0.181407	0.654925	1.02 (0.96, 1.10)	0.493	0.621	1.12 (0.96, 1.30)	0.136021	0.744536	1.03 (0.96, 1.10)	0.414	0.87	1.00 (0.84, 1.19)	0.995373	0.999565	0.96 (0.90, 1.03)	0.271	0.46
Hippuric acid	0.98 (0.90, 1.08)	0.750224	0.917921	0.99 (0.96, 1.02)	0.471	0.575	1.03 (0.87, 1.22)	0.709598	0.9055	0.95 (0.88, 1.02)	0.141	0.291	0.99 (0.83, 1.18)	0.933759	0.975989	1.03 (0.96, 1.10)	0.426	0.87	1.05 (0.88, 1.26)	0.55929	0.894542	1.03 (0.96, 1.11)	0.36	0.541
C51:2 TAG*	0.98 (0.90, 1.08)	0.733374	0.91279	1.06 (1.03, 1.10)	0.001	0.003	0.91 (0.78, 1.07)	0.271822	0.730897	1.09 (1.01, 1.18)	0.026	0.09	1.03 (0.87, 1.23)	0.702351	0.896125	1.02 (0.96, 1.10)	0.487	0.884	1.15 (0.97, 1.37)	0.0970694	0.744135	0.99 (0.92, 1.06)	0.764	0.901
C58:7 TAG*	0.98 (0.90, 1.08)	0.734457	0.91279	0.96 (0.93, 1.00)	0.026	0.056	1.08 (0.92, 1.26)	0.363877	0.774389	0.95 (0.89, 1.02)	0.184	0.359	0.86 (0.71, 1.03)	0.0932063	0.651315	0.96 (0.90, 1.02)	0.209	0.763	0.91 (0.76, 1.08)	0.269008	0.894542	1.13 (1.05, 1.21)	0.001	0.019
4-Hydroxyhippuric acid	0.98 (0.90, 1.08)	0.720341	0.911844	1.03 (1.00, 1.06)	0.093	0.163	1.03 (0.87, 1.21)	0.74806	0.915289	1.03 (0.95, 1.11)	0.507	0.629	0.91 (0.77, 1.08)	0.29202	0.811558	1.00 (0.94, 1.07)	0.925	0.988	1.03 (0.87, 1.23)	0.692443	0.937082	0.94 (0.87, 1.00)	0.063	0.184
Betaine	0.98 (0.90, 1.07)	0.604619	0.821966	1.00 (0.96, 1.03)	0.824	0.859	0.96 (0.83, 1.11)	0.591077	0.869335	0.98 (0.91, 1.06)	0.625	0.735	1.11 (0.95, 1.29)	0.199075	0.811558	1.05 (0.98, 1.12)	0.163	0.761	0.99 (0.84, 1.18)	0.948067	0.999565	0.96 (0.90, 1.03)	0.241	0.428
C58:6 TAG*	0.98 (0.89, 1.08)	0.715488	0.911844	1.01 (0.98, 1.05)	0.435	0.551	1.03 (0.87, 1.22)	0.707046	0.9055	1.04 (0.96, 1.12)	0.352	0.504	0.84 (0.68, 1.02)	0.0759871	0.651315	0.96 (0.90, 1.03)	0.233	0.764	1.03 (0.85, 1.24)	0.788671	0.98086	1.08 (1.01, 1.16)	0.032	0.13
C58:11 TAG*	0.98 (0.89, 1.08)	0.702216	0.906241	0.94 (0.91, 0.97)	0	0.002	1.06 (0.91, 1.24)	0.433134	0.843014	0.94 (0.87, 1.00)	0.066	0.171	0.87 (0.72, 1.06)	0.174876	0.811558	0.98 (0.92, 1.05)	0.63	0.959	0.87 (0.73, 1.05)	0.147889	0.824858	1.13 (1.05, 1.21)	0.001	0.019
C58:9 TAG*	0.98 (0.89, 1.07)	0.622743	0.836363	0.94 (0.90, 0.97)	0	0.001	1.04 (0.90, 1.22)	0.570043	0.869335	0.92 (0.86, 1.00)	0.038	0.118	0.90 (0.75, 1.08)	0.263376	0.811558	1.00 (0.94, 1.07)	0.905	0.988	0.88 (0.73, 1.06)	0.170524	0.824858	1.12 (1.04, 1.20)	0.003	0.024
C38:3 PC*	0.98 (0.88, 1.09)	0.723338	0.911844	1.08 (1.04, 1.11)	0	0	1.02 (0.85, 1.22)	0.851988	0.943456	1.14 (1.06, 1.22)	0	0.006	0.91 (0.75, 1.10)	0.335548	0.811558	1.00 (0.94, 1.07)	0.959	0.988	1.04 (0.86, 1.26)	0.669594	0.937082	0.95 (0.89, 1.02)	0.19	0.37
C18:2 LPC*	0.97 (0.88, 1.07)	0.529113	0.753805	0.97 (0.94, 1.00)	0.086	0.155	1.04 (0.88, 1.22)	0.672594	0.88544	0.97 (0.90, 1.04)	0.407	0.556	0.90 (0.75, 1.07)	0.232961	0.811558	0.96 (0.90, 1.03)	0.287	0.764	0.94 (0.78, 1.12)	0.461786	0.894542	1.02 (0.95, 1.10)	0.575	0.766
Thyroxine	0.97 (0.88, 1.06)	0.491161	0.749489	1.03 (1.00, 1.06)	0.09	0.161	0.88 (0.74, 1.04)	0.133399	0.60363	0.97 (0.90, 1.04)	0.332	0.495	1.08 (0.92, 1.27)	0.371949	0.835129	1.00 (0.94, 1.07)	0.894	0.988	0.92 (0.78, 1.10)	0.366262	0.894542	0.97 (0.90, 1.04)	0.331	0.509
L-Leucine	0.97 (0.88, 1.06)	0.509187	0.749489	1.00 (0.97, 1.04)	0.78	0.82	0.96 (0.81, 1.13)	0.609193	0.869335	0.99 (0.92, 1.06)	0.733	0.829	1.03 (0.88, 1.21)	0.714206	0.896125	1.03 (0.97, 1.09)	0.374	0.851	0.99 (0.82, 1.20)	0.930736	0.999565	1.00 (0.93, 1.07)	0.938	0.97
Biliverdin	0.97 (0.88, 1.06)	0.499317	0.749489	0.96 (0.93, 0.99)	0.016	0.037	0.98 (0.84, 1.15)	0.826288	0.936941	0.97 (0.90, 1.05)	0.505	0.629	1.01 (0.86, 1.19)	0.915343	0.966471	0.99 (0.93, 1.06)	0.809	0.97	0.98 (0.82, 1.17)	0.810485	0.98086	1.05 (0.98, 1.13)	0.195	0.373
C54:3 TAG*	0.97 (0.88, 1.06)	0.505643	0.749489	1.01 (0.98, 1.05)	0.457	0.564	1.05 (0.90, 1.23)	0.53221	0.869335	1.06 (0.99, 1.14)	0.108	0.237	0.96 (0.81, 1.14)	0.637397	0.873904	1.00 (0.94, 1.07)	0.975	0.991	1.05 (0.88, 1.25)	0.567633	0.894542	0.95 (0.89, 1.02)	0.167	0.338
C55:3 TAG*	0.96 (0.88, 1.06)	0.448288	0.717261	0.99 (0.96, 1.03)	0.675	0.755	1.07 (0.92, 1.25)	0.354968	0.771951	1.03 (0.96, 1.11)	0.373	0.523	0.91 (0.76, 1.08)	0.272448	0.811558	0.95 (0.89, 1.01)	0.1	0.685	0.95 (0.79, 1.13)	0.555607	0.894542	1.01 (0.94, 1.08)	0.811	0.926
C20:5 CE	0.96 (0.87, 1.06)	0.383225	0.681043	0.96 (0.93, 0.99)	0.009	0.023	0.91 (0.76, 1.09)	0.320952	0.764622	0.94 (0.87, 1.00)	0.06	0.161	0.95 (0.79, 1.14)	0.599103	0.873904	1.00 (0.94, 1.06)	0.884	0.986	1.06 (0.89, 1.26)	0.525721	0.894542	1.08 (1.01, 1.16)	0.021	0.103
C20:0 SM	0.96 (0.87, 1.06)	0.433118	0.71205	0.96 (0.93, 0.99)	0.015	0.036	1.01 (0.84, 1.20)	0.95621	0.984612	1.00 (0.93, 1.08)	0.922	0.96	0.84 (0.70, 1.02)	0.0820555	0.651315	0.95 (0.89, 1.01)	0.102	0.685	0.84 (0.69, 1.02)	0.080863	0.717395	1.08 (1.01, 1.16)	0.029	0.125
C34:4 PC*	0.96 (0.86, 1.06)	0.407015	0.688286	1.02 (0.98, 1.05)	0.363	0.488	0.95 (0.79, 1.14)	0.575619	0.869335	1.06 (0.98, 1.15)	0.136	0.284	0.91 (0.74, 1.10)	0.326224	0.811558	0.95 (0.89, 1.02)	0.16	0.761	1.01 (0.83, 1.21)	0.955724	0.999565	1.04 (0.96, 1.12)	0.323	0.506
C38:3 PE plasmalogen*	0.96 (0.86, 1.06)	0.379901	0.681043	0.95 (0.92, 0.99)	0.005	0.015	0.98 (0.82, 1.17)	0.828832	0.936941	1.00 (0.93, 1.07)	0.893	0.951	0.99 (0.83, 1.18)	0.880953	0.959053	0.95 (0.89, 1.01)	0.106	0.685	0.92 (0.77, 1.11)	0.392944	0.894542	1.09 (1.01, 1.17)	0.018	0.098
C16:0 CE	0.95 (0.87, 1.05)	0.329418	0.652562	0.96 (0.93, 0.99)	0.006	0.016	0.99 (0.84, 1.17)	0.936785	0.975433	0.92 (0.86, 0.99)	0.029	0.099	0.82 (0.69, 0.98)	0.0266675	0.610535	1.00 (0.94, 1.07)	0.954	0.988	0.97 (0.82, 1.15)	0.730933	0.956189	1.05 (0.98, 1.13)	0.145	0.302
Ribothymidine	0.95 (0.87, 1.04)	0.265374	0.593524	0.98 (0.95, 1.01)	0.16	0.255	0.97 (0.83, 1.13)	0.669978	0.88544	0.92 (0.86, 0.98)	0.012	0.05	1.06 (0.91, 1.23)	0.478378	0.863217	0.96 (0.90, 1.03)	0.275	0.764	1.00 (0.85, 1.18)	0.972275	0.999565	1.04 (0.97, 1.11)	0.324	0.506
C40:7 PE plasmalogen*	0.95 (0.86, 1.06)	0.377812	0.681043	0.95 (0.92, 0.99)	0.005	0.015	0.87 (0.72, 1.05)	0.148843	0.60765	0.97 (0.90, 1.04)	0.383	0.531	0.89 (0.73, 1.09)	0.278144	0.811558	1.00 (0.94, 1.07)	0.9	0.988	1.00 (0.82, 1.20)	0.962202	0.999565	1.08 (1.01, 1.16)	0.028	0.125
C54:7 TAG*	0.95 (0.86, 1.05)	0.300088	0.636921	0.95 (0.92, 0.98)	0.002	0.007	1.08 (0.92, 1.26)	0.334936	0.765568	0.95 (0.89, 1.03)	0.205	0.375	0.79 (0.65, 0.98)	0.0298471	0.610535	0.96 (0.90, 1.02)	0.178	0.761	0.98 (0.80, 1.20)	0.863715	0.98086	1.09 (1.01, 1.17)	0.023	0.11
C36:4 PC-B*	0.95 (0.86, 1.05)	0.359674	0.681043	1.03 (0.99, 1.06)	0.104	0.179	0.95 (0.80, 1.13)	0.586053	0.869335	1.13 (1.05, 1.21)	0.001	0.011	0.85 (0.71, 1.03)	0.100202	0.651315	0.96 (0.89, 1.02)	0.18	0.761	1.01 (0.84, 1.21)	0.92495	0.999565	1.03 (0.96, 1.11)	0.414	0.605
C18:0 CE	0.95 (0.86, 1.05)	0.307647	0.64395	0.99 (0.96, 1.02)	0.451	0.559	0.91 (0.76, 1.09)	0.317237	0.764622	0.96 (0.89, 1.03)	0.251	0.422	0.93 (0.77, 1.12)	0.449067	0.841494	1.00 (0.94, 1.07)	0.895	0.988	1.07 (0.89, 1.28)	0.489305	0.894542	1.06 (0.99, 1.13)	0.12	0.276
C34:0 PS*	0.95 (0.86, 1.05)	0.297889	0.636921	0.98 (0.95, 1.02)	0.323	0.453	0.96 (0.81, 1.13)	0.612436	0.869335	0.99 (0.92, 1.06)	0.793	0.872	0.89 (0.74, 1.08)	0.243873	0.811558	0.99 (0.92, 1.05)	0.657	0.959	0.97 (0.81, 1.16)	0.71827	0.94557	1.06 (0.99, 1.14)	0.099	0.237
L-Valine	0.95 (0.86, 1.04)	0.238226	0.56308	0.99 (0.96, 1.03)	0.635	0.718	0.92 (0.78, 1.09)	0.356285	0.771951	1.00 (0.93, 1.08)	0.983	0.987	1.06 (0.91, 1.24)	0.42654	0.83972	0.99 (0.93, 1.05)	0.746	0.959	1.00 (0.83, 1.20)	0.992616	0.999565	1.00 (0.94, 1.08)	0.928	0.97
C36:4 PC plasmalogen*	0.95 (0.86, 1.04)	0.259217	0.592496	1.01 (0.98, 1.05)	0.384	0.497	1.01 (0.86, 1.18)	0.937917	0.975433	1.05 (0.98, 1.13)	0.161	0.324	0.90 (0.75, 1.08)	0.258852	0.811558	1.03 (0.96, 1.10)	0.445	0.87	0.99 (0.82, 1.19)	0.921489	0.999565	1.01 (0.94, 1.09)	0.791	0.916
C34:5 PC plasmalogen*	0.95 (0.85, 1.05)	0.286902	0.628165	0.96 (0.93, 0.99)	0.018	0.042	0.85 (0.70, 1.03)	0.105133	0.534321	1.03 (0.96, 1.10)	0.464	0.61	0.88 (0.73, 1.07)	0.201608	0.811558	0.98 (0.92, 1.04)	0.505	0.902	1.07 (0.89, 1.28)	0.486329	0.894542	1.12 (1.04, 1.20)	0.001	0.02
Creatine	0.94 (0.86, 1.04)	0.251424	0.583597	0.97 (0.94, 1.01)	0.124	0.204	0.94 (0.80, 1.11)	0.487041	0.869335	1.02 (0.94, 1.10)	0.676	0.776	0.86 (0.71, 1.04)	0.108731	0.685334	0.93 (0.87, 1.00)	0.037	0.601	1.13 (0.94, 1.35)	0.181865	0.853754	1.13 (1.05, 1.22)	0.001	0.019
C18:2 CE*	0.94 (0.86, 1.04)	0.221827	0.542823	0.95 (0.92, 0.98)	0.002	0.005	0.95 (0.80, 1.12)	0.514372	0.869335	0.91 (0.85, 0.98)	0.011	0.05	0.93 (0.78, 1.11)	0.430212	0.83972	1.01 (0.94, 1.07)	0.837	0.97	0.88 (0.74, 1.05)	0.158782	0.824858	1.05 (0.97, 1.12)	0.216	0.395
Myristoleic acid	0.94 (0.86, 1.03)	0.191945	0.513609	0.97 (0.93, 1.00)	0.042	0.084	0.92 (0.78, 1.08)	0.316591	0.764622	0.94 (0.87, 1.01)	0.085	0.196	0.97 (0.81, 1.16)	0.745785	0.899155	0.97 (0.91, 1.03)	0.326	0.827	1.06 (0.89, 1.26)	0.516222	0.894542	1.01 (0.95, 1.08)	0.706	0.862
C20:5 LPC	0.94 (0.86, 1.03)	0.186225	0.510153	0.96 (0.93, 1.00)	0.037	0.076	1.01 (0.86, 1.18)	0.881763	0.952481	0.96 (0.89, 1.04)	0.295	0.468	0.85 (0.71, 1.01)	0.0685519	0.651315	0.99 (0.93, 1.06)	0.773	0.968	0.95 (0.81, 1.13)	0.587708	0.905506	1.06 (0.98, 1.14)	0.126	0.283
L-Tyrosine	0.94 (0.85, 1.04)	0.220456	0.542823	1.02 (0.99, 1.06)	0.135	0.22	0.89 (0.75, 1.05)	0.167037	0.63203	1.03 (0.96, 1.10)	0.468	0.61	1.09 (0.91, 1.31)	0.350576	0.827104	1.01 (0.95, 1.08)	0.681	0.959	1.02 (0.85, 1.21)	0.842651	0.98086	1.02 (0.96, 1.09)	0.534	0.733
C36:5 PC plasmalogen-B*	0.94 (0.85, 1.04)	0.221769	0.542823	0.97 (0.94, 1.01)	0.136	0.22	1.00 (0.84, 1.18)	0.977841	0.992176	1.04 (0.97, 1.12)	0.252	0.422	0.79 (0.65, 0.95)	0.0127605	0.592456	0.98 (0.92, 1.05)	0.591	0.948	0.90 (0.75, 1.08)	0.269586	0.894542	1.09 (1.02, 1.17)	0.017	0.094
Bilirubin	0.94 (0.85, 1.03)	0.186402	0.510153	0.94 (0.91, 0.97)	0	0.002	1.00 (0.85, 1.18)	0.977866	0.992176	0.95 (0.88, 1.02)	0.164	0.326	0.91 (0.76, 1.09)	0.318605	0.811558	0.99 (0.93, 1.05)	0.653	0.959	1.02 (0.85, 1.23)	0.820719	0.98086	1.05 (0.98, 1.13)	0.161	0.328
C56:8 TAG*	0.94 (0.85, 1.03)	0.174593	0.510153	0.92 (0.89, 0.95)	0	0	1.07 (0.93, 1.24)	0.333174	0.765568	0.90 (0.84, 0.97)	0.006	0.031	0.83 (0.69, 1.01)	0.0669648	0.651315	0.96 (0.90, 1.03)	0.278	0.764	0.95 (0.79, 1.14)	0.571439	0.894542	1.13 (1.05, 1.21)	0.001	0.019
C54:9 TAG*	0.93 (0.87, 1.01)	0.0794687	0.367322	0.97 (0.94, 1.00)	0.026	0.056	0.92 (0.82, 1.04)	0.182623	0.654925	0.96 (0.90, 1.03)	0.287	0.463	0.92 (0.78, 1.07)	0.278842	0.811558	0.98 (0.92, 1.04)	0.463	0.87	0.99 (0.87, 1.13)	0.871761	0.98086	1.11 (1.04, 1.20)	0.003	0.028
Thiamine	0.93 (0.85, 1.03)	0.157019	0.487462	1.01 (0.98, 1.05)	0.513	0.614	0.96 (0.81, 1.13)	0.603754	0.869335	1.03 (0.95, 1.12)	0.52	0.641	0.96 (0.80, 1.14)	0.625825	0.873904	1.00 (0.93, 1.07)	0.925	0.988	1.06 (0.89, 1.26)	0.51966	0.894542	1.00 (0.93, 1.08)	0.97	0.982
C56:6 TAG*	0.93 (0.85, 1.03)	0.175194	0.510153	1.00 (0.97, 1.03)	0.986	0.99	1.05 (0.89, 1.23)	0.601526	0.869335	1.01 (0.94, 1.09)	0.738	0.831	0.79 (0.65, 0.96)	0.0173018	0.592456	0.99 (0.93, 1.05)	0.752	0.959	1.01 (0.84, 1.21)	0.922932	0.999565	1.12 (1.05, 1.20)	0.001	0.019
C38:4 PC*	0.93 (0.84, 1.03)	0.152543	0.487462	1.01 (0.98, 1.04)	0.594	0.688	0.92 (0.77, 1.09)	0.329476	0.765568	1.07 (1.00, 1.15)	0.057	0.157	0.88 (0.73, 1.07)	0.207523	0.811558	0.97 (0.91, 1.04)	0.44	0.87	1.06 (0.88, 1.27)	0.558054	0.894542	1.06 (0.99, 1.14)	0.093	0.226
1-Methylnicotinamide	0.93 (0.84, 1.02)	0.114608	0.458431	0.96 (0.93, 0.99)	0.006	0.017	0.91 (0.77, 1.08)	0.291744	0.749169	0.94 (0.87, 1.00)	0.064	0.168	0.91 (0.76, 1.10)	0.332499	0.811558	0.95 (0.89, 1.01)	0.076	0.685	1.08 (0.91, 1.30)	0.377978	0.894542	1.09 (1.02, 1.17)	0.01	0.07
4-Hydroxy-3-methylacetophenone	0.93 (0.83, 1.03)	0.15543	0.487462	0.94 (0.91, 0.98)	0.001	0.003	0.92 (0.76, 1.10)	0.348208	0.770505	0.95 (0.87, 1.03)	0.186	0.359	0.95 (0.77, 1.18)	0.660671	0.892335	0.99 (0.93, 1.06)	0.793	0.97	1.19 (0.97, 1.46)	0.101584	0.744135	1.09 (1.02, 1.17)	0.016	0.094
C40:6 PC*	0.92 (0.83, 1.03)	0.144521	0.487462	0.97 (0.94, 1.00)	0.049	0.096	0.89 (0.74, 1.07)	0.219719	0.691374	0.97 (0.90, 1.04)	0.345	0.503	0.92 (0.75, 1.12)	0.397625	0.83972	0.99 (0.93, 1.06)	0.822	0.97	1.15 (0.95, 1.40)	0.161815	0.824858	1.03 (0.96, 1.10)	0.451	0.644
C56:9 TAG*	0.92 (0.83, 1.02)	0.13381	0.487462	0.94 (0.91, 0.97)	0	0.001	1.05 (0.90, 1.22)	0.521922	0.869335	0.93 (0.87, 1.00)	0.044	0.132	0.79 (0.64, 0.98)	0.0322879	0.610535	0.97 (0.91, 1.04)	0.382	0.851	0.98 (0.81, 1.19)	0.830703	0.98086	1.13 (1.05, 1.21)	0.001	0.019
C22:5 CE*	0.92 (0.83, 1.02)	0.104853	0.436317	0.97 (0.94, 1.00)	0.072	0.134	0.75 (0.62, 0.91)	0.00344347	0.0797059	0.95 (0.89, 1.01)	0.093	0.209	0.89 (0.74, 1.07)	0.212897	0.811558	0.99 (0.93, 1.05)	0.703	0.959	1.11 (0.92, 1.33)	0.297785	0.894542	1.08 (1.01, 1.15)	0.032	0.13
C38:6 PE plasmalogen*	0.92 (0.83, 1.02)	0.135316	0.487462	0.99 (0.96, 1.02)	0.444	0.556	0.94 (0.79, 1.12)	0.483854	0.869335	1.03 (0.96, 1.10)	0.464	0.61	0.77 (0.63, 0.95)	0.0144129	0.592456	1.00 (0.94, 1.07)	0.943	0.988	1.04 (0.87, 1.25)	0.660745	0.937082	1.12 (1.04, 1.20)	0.001	0.02
C36:5 PE plasmalogen*	0.92 (0.83, 1.02)	0.104884	0.436317	0.99 (0.95, 1.02)	0.363	0.488	1.01 (0.85, 1.20)	0.887508	0.952481	1.04 (0.97, 1.12)	0.25	0.422	0.75 (0.61, 0.92)	0.0055454	0.384481	1.01 (0.95, 1.07)	0.798	0.97	1.12 (0.93, 1.36)	0.220928	0.894542	1.09 (1.02, 1.17)	0.01	0.07
C20:3 CE*	0.92 (0.83, 1.01)	0.0859301	0.380286	1.01 (0.98, 1.05)	0.38	0.497	0.87 (0.73, 1.03)	0.110232	0.534321	1.02 (0.95, 1.09)	0.636	0.743	0.83 (0.69, 0.99)	0.0408313	0.651315	0.99 (0.93, 1.05)	0.713	0.959	1.10 (0.92, 1.33)	0.294157	0.894542	1.01 (0.95, 1.08)	0.716	0.865
C38:7 PE plasmalogen*	0.91 (0.82, 1.01)	0.0718146	0.36144	0.94 (0.91, 0.97)	0	0.002	0.94 (0.79, 1.12)	0.496802	0.869335	0.96 (0.89, 1.03)	0.291	0.465	0.84 (0.69, 1.02)	0.0818571	0.651315	1.00 (0.94, 1.07)	0.995	0.995	1.05 (0.87, 1.27)	0.606673	0.919147	1.12 (1.04, 1.20)	0.002	0.022
Piperine	0.91 (0.82, 1.01)	0.0749359	0.36144	0.94 (0.91, 0.97)	0	0.001	0.90 (0.76, 1.08)	0.263045	0.729513	1.00 (0.93, 1.07)	0.916	0.96	0.88 (0.73, 1.06)	0.17874	0.811558	0.92 (0.86, 0.98)	0.009	0.49	1.19 (0.98, 1.45)	0.0711868	0.717395	1.10 (1.02, 1.17)	0.01	0.07
Glycine	0.91 (0.81, 1.02)	0.0924772	0.400734	0.95 (0.92, 0.99)	0.008	0.02	0.94 (0.78, 1.14)	0.531915	0.869335	0.92 (0.85, 1.01)	0.068	0.175	0.92 (0.75, 1.13)	0.413761	0.83972	0.98 (0.91, 1.05)	0.583	0.947	1.08 (0.90, 1.30)	0.41009	0.894542	1.07 (0.99, 1.16)	0.082	0.214
C38:6 PC*	0.90 (0.82, 1.00)	0.0536762	0.328372	0.95 (0.92, 0.98)	0.002	0.006	0.90 (0.75, 1.08)	0.250644	0.714162	0.95 (0.88, 1.03)	0.203	0.375	0.88 (0.73, 1.06)	0.187307	0.811558	0.98 (0.92, 1.05)	0.577	0.947	1.09 (0.90, 1.32)	0.361295	0.894542	1.07 (1.00, 1.16)	0.05	0.167
C22:0 LPE	0.90 (0.82, 1.00)	0.0457258	0.306805	0.96 (0.93, 1.00)	0.037	0.076	0.90 (0.76, 1.06)	0.213906	0.691374	0.96 (0.89, 1.04)	0.317	0.483	1.01 (0.83, 1.21)	0.945256	0.976053	0.96 (0.89, 1.03)	0.21	0.763	1.06 (0.87, 1.28)	0.571991	0.894542	1.04 (0.97, 1.12)	0.272	0.46
L-Threonine	0.90 (0.82, 0.99)	0.0343654	0.255286	0.94 (0.91, 0.98)	0.001	0.005	0.90 (0.76, 1.07)	0.227788	0.696764	0.95 (0.87, 1.04)	0.248	0.422	0.93 (0.78, 1.11)	0.41473	0.83972	0.94 (0.87, 1.01)	0.081	0.685	0.99 (0.83, 1.17)	0.872873	0.98086	1.05 (0.97, 1.14)	0.198	0.374
C40:10 PC*	0.90 (0.81, 1.01)	0.0722226	0.36144	0.96 (0.93, 0.99)	0.019	0.043	0.97 (0.81, 1.16)	0.700805	0.9055	0.96 (0.89, 1.03)	0.277	0.451	0.80 (0.65, 1.00)	0.0462475	0.651315	0.97 (0.91, 1.04)	0.39	0.862	0.98 (0.81, 1.19)	0.84487	0.98086	1.06 (0.99, 1.14)	0.092	0.226
C38:7 PC plasmalogen*	0.90 (0.81, 1.00)	0.0406879	0.282103	0.93 (0.90, 0.96)	0	0	0.88 (0.73, 1.06)	0.170162	0.63203	0.94 (0.87, 1.01)	0.095	0.211	0.83 (0.68, 1.01)	0.0683576	0.651315	0.99 (0.92, 1.05)	0.659	0.959	1.06 (0.87, 1.29)	0.5538	0.894542	1.12 (1.04, 1.21)	0.002	0.022
C56:7 TAG*	0.90 (0.81, 0.99)	0.0276364	0.24117	0.95 (0.92, 0.98)	0.002	0.006	1.01 (0.87, 1.18)	0.854515	0.943456	0.95 (0.88, 1.02)	0.131	0.277	0.80 (0.66, 0.98)	0.0289471	0.610535	0.99 (0.93, 1.05)	0.727	0.959	1.06 (0.88, 1.28)	0.540649	0.894542	1.11 (1.04, 1.19)	0.002	0.022
C40:9 PC*	0.89 (0.81, 0.99)	0.0258914	0.24117	0.93 (0.90, 0.97)	0	0	0.90 (0.75, 1.07)	0.222702	0.691374	0.93 (0.87, 1.01)	0.075	0.182	0.85 (0.70, 1.02)	0.0876199	0.651315	0.97 (0.91, 1.04)	0.354	0.842	1.09 (0.90, 1.31)	0.371971	0.894542	1.13 (1.05, 1.21)	0.001	0.02
C22:6 CE	0.89 (0.80, 0.99)	0.0278273	0.24117	0.93 (0.90, 0.96)	0	0	0.83 (0.69, 1.00)	0.0516733	0.377294	0.90 (0.83, 0.97)	0.005	0.027	0.89 (0.74, 1.08)	0.249659	0.811558	1.01 (0.95, 1.08)	0.773	0.968	1.11 (0.92, 1.34)	0.283858	0.894542	1.07 (0.99, 1.15)	0.075	0.205
C20:4 CE	0.88 (0.80, 0.97)	0.00999051	0.122237	0.97 (0.94, 1.00)	0.046	0.091	0.85 (0.72, 1.00)	0.0562313	0.377294	0.96 (0.89, 1.03)	0.219	0.388	0.81 (0.68, 0.97)	0.0199384	0.592456	0.99 (0.93, 1.05)	0.745	0.959	1.04 (0.87, 1.24)	0.695692	0.937082	1.07 (1.00, 1.14)	0.056	0.176
L-Serine	0.86 (0.78, 0.94)	0.00143019	0.0390873	0.90 (0.87, 0.94)	0	0	0.84 (0.71, 0.99)	0.0382587	0.361718	0.83 (0.76, 0.91)	0	0.001	0.86 (0.72, 1.03)	0.0995019	0.651315	0.93 (0.87, 1.00)	0.059	0.685	1.16 (0.97, 1.38)	0.0969785	0.744135	1.15 (1.07, 1.25)	0	0.015
a Hazard Ratios (HRs) for all-cause mortality were estimated from multivariable Cox models stratified by recruitment center and intervention group, and adjusted for age, sex, body mass index, smoking status, physical activity, diabetes, hypertension, antihypertensive medication use, hypercholesterolemia, lipid-lowering medication use, total energy intake, alcohol intake, and Mediterranean Diet Ad…
