# Supplementary material for: Plasma metabolomic profiles associated with mortality and longevity in a prospective analysis of 13,512 individuals
Source: Nat Commun. 2023 Sep 16;14:5744. doi: 10.1038/s41467-023-41515-z (PMC10505179; doi:10.1038/s41467-023-41515-z)
Supplement: Supplementary file 6 — Source Data [file 41467_2023_41515_MOESM6_ESM.xlsx]

## Sheet: source data for figure 2
Metabolite	beta_all	HR_all	p_all	fdr_all	beta_case	HR_case	p_case	fdr_case	beta_con	HR_con	p_con	fdr_con	beta_cvd	HR_cvd	p_cvd	fdr_cvd	beta_can	HR_can	p_can	fdr_can	beta_longevity	OR_longevity	p_longevity	fdr_longevity
Ureidopropionic acid	0.0870052	1.09 (1.06, 1.13)	0	0	0.102234	1.11 (1.06, 1.15)	0	0	0.0680225	1.07 (1.02, 1.12)	0.007	0.034	0.0878369	1.09 (1.02, 1.17)	0.014	0.058	0.069042	1.07 (1.01, 1.14)	0.026	0.601	-0.089047	0.91 (0.85, 0.98)	0.011	0.071
Betaine	-0.00374073	1.00 (0.96, 1.03)	0.824	0.859	0.0143593	1.01 (0.97, 1.06)	0.52	0.648	-0.0323137	0.97 (0.92, 1.02)	0.208	0.364	-0.0185421	0.98 (0.91, 1.06)	0.625	0.735	0.0452678	1.05 (0.98, 1.12)	0.163	0.761	-0.0406968	0.96 (0.90, 1.03)	0.241	0.428
Bilirubin	-0.057392	0.94 (0.91, 0.97)	0	0.002	-0.0393289	0.96 (0.92, 1.00)	0.052	0.123	-0.0922717	0.91 (0.86, 0.96)	0.001	0.01	-0.0517018	0.95 (0.88, 1.02)	0.164	0.326	-0.0141826	0.99 (0.93, 1.05)	0.653	0.959	0.0524353	1.05 (0.98, 1.13)	0.161	0.328
L-Carnitine	-0.00263933	1.00 (0.97, 1.03)	0.873	0.903	0.000494374	1.00 (0.96, 1.05)	0.982	0.986	-0.00262493	1.00 (0.95, 1.05)	0.915	0.946	0.0221153	1.02 (0.95, 1.10)	0.547	0.669	-0.00751451	0.99 (0.93, 1.06)	0.818	0.97	-0.000762771	1.00 (0.93, 1.07)	0.982	0.985
Cortisol	-0.0145958	0.99 (0.95, 1.02)	0.38	0.497	-0.0152955	0.98 (0.94, 1.03)	0.487	0.622	-0.00787372	0.99 (0.94, 1.04)	0.759	0.895	0.0109962	1.01 (0.94, 1.09)	0.77	0.858	-0.0360721	0.96 (0.90, 1.03)	0.283	0.764	0.060209	1.06 (0.99, 1.14)	0.088	0.221
Creatine	-0.0269261	0.97 (0.94, 1.01)	0.124	0.204	-0.0311853	0.97 (0.93, 1.02)	0.186	0.327	-0.0125084	0.99 (0.94, 1.04)	0.634	0.791	0.0162728	1.02 (0.94, 1.10)	0.676	0.776	-0.0710331	0.93 (0.87, 1.00)	0.037	0.601	0.123547	1.13 (1.05, 1.22)	0.001	0.019
Cholesterol	0.0395133	1.04 (1.01, 1.08)	0.025	0.055	0.0264133	1.03 (0.98, 1.08)	0.26	0.408	0.0566994	1.06 (1.00, 1.12)	0.036	0.107	0.0704206	1.07 (1.00, 1.16)	0.064	0.168	-0.00723173	0.99 (0.92, 1.07)	0.843	0.97	-0.0347719	0.97 (0.90, 1.04)	0.365	0.544
Dimethylglycine	0.0302781	1.03 (1.00, 1.06)	0.061	0.115	0.0478266	1.05 (1.01, 1.09)	0.02	0.062	0.00358768	1.00 (0.95, 1.05)	0.888	0.93	1.13616e-05	1.00 (0.93, 1.07)	1	1	0.040918	1.04 (0.98, 1.11)	0.187	0.761	-0.0617005	0.94 (0.88, 1.01)	0.077	0.205
Glycine	-0.0510781	0.95 (0.92, 0.99)	0.008	0.02	-0.0692084	0.93 (0.89, 0.98)	0.007	0.027	-0.020726	0.98 (0.93, 1.04)	0.476	0.652	-0.0796597	0.92 (0.85, 1.01)	0.068	0.175	-0.020128	0.98 (0.91, 1.05)	0.583	0.947	0.0699611	1.07 (0.99, 1.16)	0.082	0.214
Guanidoacetic acid	-0.0312211	0.97 (0.94, 1.00)	0.063	0.119	-0.0342852	0.97 (0.92, 1.01)	0.127	0.243	-0.0289043	0.97 (0.92, 1.02)	0.256	0.421	-0.0991606	0.91 (0.84, 0.97)	0.008	0.037	0.0298645	1.03 (0.96, 1.10)	0.382	0.851	0.00971266	1.01 (0.94, 1.08)	0.789	0.916
L-Tyrosine	0.0244465	1.02 (0.99, 1.06)	0.135	0.22	0.0361582	1.04 (0.99, 1.08)	0.09	0.185	0.00802332	1.01 (0.96, 1.06)	0.753	0.893	0.0261851	1.03 (0.96, 1.10)	0.468	0.61	0.0134135	1.01 (0.95, 1.08)	0.681	0.959	0.0212645	1.02 (0.96, 1.09)	0.534	0.733
L-Phenylalanine	0.00679295	1.01 (0.97, 1.04)	0.684	0.759	0.0115024	1.01 (0.97, 1.06)	0.602	0.715	-0.000694002	1.00 (0.95, 1.05)	0.979	0.983	0.0246903	1.02 (0.96, 1.10)	0.493	0.621	0.0269373	1.03 (0.96, 1.10)	0.414	0.87	-0.0385297	0.96 (0.90, 1.03)	0.271	0.46
L-Alanine	-0.0100704	0.99 (0.96, 1.02)	0.553	0.65	-0.00852599	0.99 (0.95, 1.04)	0.704	0.806	-0.00943054	0.99 (0.94, 1.04)	0.718	0.864	-0.0324274	0.97 (0.90, 1.04)	0.389	0.538	0.0604533	1.06 (1.00, 1.13)	0.07	0.685	0.00279313	1.00 (0.94, 1.08)	0.938	0.97
L-Proline	0.0169988	1.02 (0.98, 1.05)	0.315	0.447	0.0414452	1.04 (1.00, 1.09)	0.066	0.147	-0.0209473	0.98 (0.93, 1.03)	0.414	0.587	-0.0204747	0.98 (0.91, 1.05)	0.587	0.702	0.0165931	1.02 (0.95, 1.08)	0.612	0.955	-0.0414904	0.96 (0.89, 1.03)	0.25	0.439
L-Threonine	-0.0615949	0.94 (0.91, 0.98)	0.001	0.005	-0.0800991	0.92 (0.88, 0.97)	0.002	0.011	-0.0263116	0.97 (0.92, 1.03)	0.382	0.552	-0.0505678	0.95 (0.87, 1.04)	0.248	0.422	-0.0645474	0.94 (0.87, 1.01)	0.081	0.685	0.0526881	1.05 (0.97, 1.14)	0.198	0.374
L-Asparagine	-0.0158963	0.98 (0.95, 1.02)	0.396	0.506	-0.0288311	0.97 (0.93, 1.02)	0.246	0.403	0.00847199	1.01 (0.95, 1.07)	0.767	0.896	-0.0673357	0.93 (0.86, 1.02)	0.111	0.241	-0.00250511	1.00 (0.93, 1.07)	0.945	0.988	0.00162217	1.00 (0.93, 1.08)	0.967	0.982
L-Isoleucine	0.0117098	1.01 (0.98, 1.05)	0.478	0.58	0.0417243	1.04 (1.00, 1.09)	0.049	0.118	-0.0319745	0.97 (0.92, 1.02)	0.227	0.384	0.00732327	1.01 (0.94, 1.08)	0.841	0.904	0.0396835	1.04 (0.98, 1.11)	0.213	0.763	-0.0294389	0.97 (0.91, 1.04)	0.403	0.594
L-Serine	-0.101428	0.90 (0.87, 0.94)	0	0	-0.0981899	0.91 (0.86, 0.95)	0	0.003	-0.0954515	0.91 (0.86, 0.96)	0.001	0.01	-0.185435	0.83 (0.76, 0.91)	0	0.001	-0.069123	0.93 (0.87, 1.00)	0.059	0.685	0.142687	1.15 (1.07, 1.25)	0	0.015
L-Acetylcarnitine	0.0522449	1.05 (1.02, 1.09)	0.001	0.003	0.0488122	1.05 (1.01, 1.09)	0.02	0.062	0.0625969	1.06 (1.02, 1.11)	0.007	0.034	0.0821654	1.09 (1.02, 1.16)	0.016	0.064	0.0496955	1.05 (0.99, 1.11)	0.099	0.685	-0.0533534	0.95 (0.89, 1.01)	0.115	0.266
N6-Acetyl-L-lysine*	0.0546185	1.06 (1.03, 1.09)	0	0.001	0.0629508	1.06 (1.02, 1.11)	0.003	0.015	0.046985	1.05 (1.00, 1.09)	0.031	0.097	0.0574213	1.06 (0.99, 1.13)	0.086	0.197	0.0165526	1.02 (0.96, 1.08)	0.594	0.948	-0.124567	0.88 (0.82, 0.95)	0	0.015
Pantothenic acid	0.0273029	1.03 (0.99, 1.06)	0.124	0.204	0.0163063	1.02 (0.97, 1.06)	0.486	0.622	0.0451281	1.05 (0.99, 1.10)	0.1	0.212	0.0801059	1.08 (1.00, 1.17)	0.042	0.127	0.019867	1.02 (0.95, 1.09)	0.563	0.947	-0.018336	0.98 (0.91, 1.06)	0.628	0.795
Thiamine	0.0124034	1.01 (0.98, 1.05)	0.513	0.614	0.0239749	1.02 (0.98, 1.07)	0.328	0.48	-0.00688998	0.99 (0.94, 1.05)	0.82	0.906	0.0270144	1.03 (0.95, 1.12)	0.52	0.641	-0.00341031	1.00 (0.93, 1.07)	0.925	0.988	0.00154862	1.00 (0.93, 1.08)	0.97	0.982
Thyroxine	0.0280341	1.03 (1.00, 1.06)	0.09	0.161	0.0349735	1.04 (0.99, 1.08)	0.12	0.233	0.0244144	1.02 (0.98, 1.08)	0.318	0.492	-0.0351514	0.97 (0.90, 1.04)	0.332	0.495	0.00424558	1.00 (0.94, 1.07)	0.894	0.988	-0.0340816	0.97 (0.90, 1.04)	0.331	0.509
Uric acid	0.0273382	1.03 (0.99, 1.06)	0.108	0.184	0.0462026	1.05 (1.00, 1.10)	0.043	0.108	0.003826	1.00 (0.95, 1.06)	0.881	0.93	0.0256582	1.03 (0.95, 1.10)	0.487	0.62	0.0543845	1.06 (0.99, 1.13)	0.11	0.685	-0.0508298	0.95 (0.89, 1.02)	0.158	0.325
Urocanic acid	-0.010481	0.99 (0.96, 1.02)	0.533	0.635	0.0071693	1.01 (0.96, 1.05)	0.757	0.844	-0.0408513	0.96 (0.91, 1.01)	0.097	0.209	-0.0157769	0.98 (0.91, 1.06)	0.677	0.776	0.0248876	1.03 (0.96, 1.10)	0.464	0.87	0.00212056	1.00 (0.94, 1.07)	0.952	0.976
Allantoin	0.0301586	1.03 (1.00, 1.07)	0.091	0.162	0.0263531	1.03 (0.98, 1.07)	0.261	0.408	0.0357907	1.04 (0.98, 1.09)	0.197	0.35	0.0367682	1.04 (0.96, 1.12)	0.367	0.521	0.0079232	1.01 (0.94, 1.08)	0.818	0.97	-0.0780549	0.92 (0.86, 1.00)	0.036	0.136
3-Methylhistidine*	0.019008	1.02 (0.98, 1.06)	0.283	0.425	0.0121345	1.01 (0.97, 1.06)	0.603	0.715	0.0303209	1.03 (0.98, 1.09)	0.268	0.431	0.0375239	1.04 (0.96, 1.12)	0.349	0.503	0.0402312	1.04 (0.97, 1.11)	0.246	0.764	-0.0273182	0.97 (0.90, 1.05)	0.47	0.663
Creatinine	0.00465862	1.00 (0.97, 1.04)	0.772	0.82	0.03969	1.04 (1.00, 1.09)	0.064	0.145	-0.041848	0.96 (0.91, 1.01)	0.091	0.204	-0.0479607	0.95 (0.89, 1.02)	0.176	0.348	0.0742051	1.08 (1.01, 1.14)	0.017	0.529	-0.0429722	0.96 (0.90, 1.02)	0.205	0.38
C18:2 CE*	-0.052805	0.95 (0.92, 0.98)	0.002	0.005	-0.0435525	0.96 (0.92, 1.00)	0.044	0.108	-0.0640622	0.94 (0.89, 0.99)	0.016	0.061	-0.0930956	0.91 (0.85, 0.98)	0.011	0.05	0.00673898	1.01 (0.94, 1.07)	0.837	0.97	0.0445547	1.05 (0.97, 1.12)	0.216	0.395
Cytosine*	0.0273217	1.03 (1.00, 1.06)	0.097	0.169	0.0233697	1.02 (0.98, 1.07)	0.285	0.438	0.0363201	1.04 (0.99, 1.09)	0.15	0.285	0.00985447	1.01 (0.94, 1.09)	0.789	0.871	0.0237855	1.02 (0.96, 1.09)	0.462	0.87	-0.060901	0.94 (0.88, 1.01)	0.084	0.217
Deoxycholic acid glycine conjugate*	0.012444	1.01 (0.98, 1.05)	0.471	0.575	0.0179693	1.02 (0.97, 1.06)	0.426	0.569	0.00215145	1.00 (0.95, 1.06)	0.936	0.957	0.0087198	1.01 (0.94, 1.09)	0.819	0.889	0.0367301	1.04 (0.97, 1.11)	0.286	0.764	-0.0246063	0.98 (0.91, 1.05)	0.501	0.7
L-Glutamine	-0.0144127	0.99 (0.95, 1.02)	0.373	0.496	-0.01274	0.99 (0.95, 1.03)	0.55	0.678	-0.0149686	0.99 (0.94, 1.03)	0.552	0.713	-0.13168	0.88 (0.82, 0.94)	0	0.004	0.0618312	1.06 (1.00, 1.13)	0.053	0.685	-0.0370003	0.96 (0.90, 1.03)	0.286	0.476
Decanoylcarnitine	-0.00567051	0.99 (0.96, 1.03)	0.742	0.802	-0.0125167	0.99 (0.94, 1.03)	0.586	0.709	0.00723063	1.01 (0.96, 1.06)	0.781	0.896	0.00472915	1.00 (0.93, 1.08)	0.902	0.955	-0.0121323	0.99 (0.92, 1.06)	0.719	0.959	0.00650035	1.01 (0.94, 1.08)	0.862	0.943
C16:1 CE*	0.106985	1.11 (1.08, 1.15)	0	0	0.0821617	1.09 (1.04, 1.13)	0	0.003	0.147985	1.16 (1.10, 1.22)	0	0	0.120999	1.13 (1.05, 1.21)	0.001	0.008	0.0693243	1.07 (1.01, 1.14)	0.031	0.601	-0.0972526	0.91 (0.85, 0.97)	0.006	0.047
L-Leucine	0.00463104	1.00 (0.97, 1.04)	0.78	0.82	0.0294471	1.03 (0.99, 1.07)	0.163	0.296	-0.0322068	0.97 (0.92, 1.02)	0.228	0.384	-0.0125284	0.99 (0.92, 1.06)	0.733	0.829	0.0280507	1.03 (0.97, 1.09)	0.374	0.851	-0.00269035	1.00 (0.93, 1.07)	0.938	0.97
Isovalerylcarnitine	0.00141989	1.00 (0.97, 1.03)	0.931	0.95	0.0342792	1.03 (0.99, 1.08)	0.119	0.233	-0.036109	0.96 (0.92, 1.01)	0.143	0.279	0.00857062	1.01 (0.94, 1.08)	0.816	0.889	0.0115447	1.01 (0.95, 1.08)	0.724	0.959	-0.00666615	0.99 (0.93, 1.06)	0.849	0.94
L-Methionine	-0.0122038	0.99 (0.96, 1.02)	0.448	0.558	-0.00132824	1.00 (0.96, 1.04)	0.949	0.973	-0.0244945	0.98 (0.93, 1.03)	0.333	0.496	-0.0427516	0.96 (0.89, 1.03)	0.242	0.417	0.017237	1.02 (0.96, 1.08)	0.584	0.947	0.0270153	1.03 (0.96, 1.10)	0.435	0.629
1-Methylnicotinamide	-0.0433497	0.96 (0.93, 0.99)	0.006	0.017	-0.0434729	0.96 (0.92, 1.00)	0.037	0.096	-0.0448675	0.96 (0.91, 1.00)	0.068	0.162	-0.0663514	0.94 (0.87, 1.00)	0.064	0.168	-0.056509	0.95 (0.89, 1.01)	0.076	0.685	0.0886589	1.09 (1.02, 1.17)	0.01	0.07
C6 carnitine	0.0181203	1.02 (0.98, 1.06)	0.324	0.453	-0.0134867	0.99 (0.94, 1.04)	0.584	0.709	0.0654973	1.07 (1.01, 1.13)	0.019	0.067	0.0410904	1.04 (0.96, 1.13)	0.318	0.483	-0.00746072	0.99 (0.93, 1.06)	0.835	0.97	-0.0089968	0.99 (0.92, 1.07)	0.818	0.926
Hippuric acid	-0.0123106	0.99 (0.96, 1.02)	0.471	0.575	0.00525926	1.01 (0.96, 1.05)	0.816	0.889	-0.0376185	0.96 (0.92, 1.01)	0.15	0.285	-0.055804	0.95 (0.88, 1.02)	0.141	0.291	0.0269852	1.03 (0.96, 1.10)	0.426	0.87	0.0331606	1.03 (0.96, 1.11)	0.36	0.541
L-Pipecolic acid*	0.00641847	1.01 (0.97, 1.04)	0.693	0.762	0.0184313	1.02 (0.98, 1.06)	0.394	0.538	-0.00630193	0.99 (0.95, 1.04)	0.8	0.904	0.0461752	1.05 (0.98, 1.12)	0.193	0.366	-0.0202769	0.98 (0.92, 1.04)	0.528	0.903	0.00542416	1.01 (0.94, 1.08)	0.877	0.951
4-Hydroxyproline	0.0111761	1.01 (0.98, 1.04)	0.48	0.58	0.0217426	1.02 (0.98, 1.06)	0.301	0.454	0.00140057	1.00 (0.96, 1.05)	0.954	0.97	0.0751134	1.08 (1.01, 1.15)	0.03	0.102	0.00345955	1.00 (0.94, 1.07)	0.912	0.988	0.00498453	1.00 (0.94, 1.07)	0.884	0.951
Pseudouridine	0.0793479	1.08 (1.05, 1.12)	0	0	0.0859984	1.09 (1.04, 1.14)	0	0.003	0.0716945	1.07 (1.03, 1.12)	0.002	0.014	0.0669617	1.07 (1.00, 1.15)	0.055	0.154	0.0753511	1.08 (1.01, 1.15)	0.022	0.583	-0.147701	0.86 (0.81, 0.92)	0	0.001
C8 carnitine	-0.00168734	1.00 (0.97, 1.03)	0.922	0.949	-0.0111973	0.99 (0.95, 1.03)	0.622	0.726	0.0162792	1.02 (0.97, 1.07)	0.535	0.702	0.00598269	1.01 (0.93, 1.08)	0.877	0.938	-0.00820257	0.99 (0.93, 1.06)	0.805	0.97	-0.00140814	1.00 (0.93, 1.07)	0.97	0.982
C3 carnitine	-0.00561999	0.99 (0.96, 1.03)	0.73	0.795	0.0168632	1.02 (0.97, 1.06)	0.439	0.573	-0.0324634	0.97 (0.92, 1.02)	0.187	0.34	0.026742	1.03 (0.96, 1.10)	0.457	0.61	-0.0106796	0.99 (0.93, 1.05)	0.741	0.959	0.0103321	1.01 (0.94, 1.08)	0.764	0.901
Trigonelline	0.000439709	1.00 (0.97, 1.04)	0.98	0.989	-1.63974e-05	1.00 (0.95, 1.05)	0.999	0.999	-0.00392577	1.00 (0.95, 1.05)	0.883	0.93	0.0230728	1.02 (0.94, 1.11)	0.571	0.69	-0.0314876	0.97 (0.90, 1.04)	0.372	0.851	0.0373464	1.04 (0.96, 1.12)	0.327	0.506
L-Valine	-0.00788656	0.99 (0.96, 1.03)	0.635	0.718	0.0197454	1.02 (0.98, 1.06)	0.356	0.502	-0.0434403	0.96 (0.91, 1.01)	0.101	0.212	0.000779239	1.00 (0.93, 1.08)	0.983	0.987	-0.0105727	0.99 (0.93, 1.05)	0.746	0.959	0.00322737	1.00 (0.94, 1.08)	0.928	0.97
Ribothymidine	-0.0228185	0.98 (0.95, 1.01)	0.16	0.255	-0.0276442	0.97 (0.93, 1.01)	0.197	0.337	-0.0145838	0.99 (0.94, 1.04)	0.563	0.72	-0.0859926	0.92 (0.86, 0.98)	0.012	0.05	-0.0357619	0.96 (0.90, 1.03)	0.275	0.764	0.0345531	1.04 (0.97, 1.11)	0.324	0.506
C16:0 CE	-0.0454483	0.96 (0.93, 0.99)	0.006	0.016	-0.0440498	0.96 (0.92, 1.00)	0.038	0.099	-0.0436885	0.96 (0.91, 1.01)	0.099	0.211	-0.078643	0.92 (0.86, 0.99)	0.029	0.099	0.0018307	1.00 (0.94, 1.07)	0.954	0.988	0.05267	1.05 (0.98, 1.13)	0.145	0.302
7-Methylguanine	0.0624549	1.06 (1.03, 1.10)	0	0	0.0686894	1.07 (1.03, 1.12)	0.001	0.01	0.0544726	1.06 (1.01, 1.11)	0.024	0.078	0.0593636	1.06 (0.99, 1.14)	0.09	0.205	0.049926	1.05 (0.99, 1.12)	0.116	0.685	-0.107506	0.90 (0.84, 0.96)	0.001	0.02
1-Methylhistamine	0.0169452	1.02 (0.98, 1.05)	0.329	0.456	0.0315495	1.03 (0.99, 1.08)	0.178	0.317	-0.0031997	1.00 (0.95, 1.05)	0.902	0.936	0.0602158	1.06 (0.99, 1.14)	0.115	0.247	0.0297617	1.03 (0.96, 1.11)	0.406	0.87	-0.0642502	0.94 (0.87, 1.01)	0.077	0.205
Citrulline	0.0160518	1.02 (0.98, 1.05)	0.313	0.447	0.0356722	1.04 (0.99, 1.08)	0.091	0.185	-0.00853408	0.99 (0.95, 1.04)	0.727	0.87	-0.0360719	0.96 (0.90, 1.03)	0.315	0.483	0.047037	1.05 (0.98, 1.12)	0.138	0.724	0.0180041	1.02 (0.95, 1.09)	0.599	0.783
DL-2-Aminooctanoic acid*	-0.00848756	0.99 (0.96, 1.02)	0.603	0.692	-0.00528062	0.99 (0.96, 1.04)	0.799	0.879	-0.0156227	0.98 (0.93, 1.04)	0.553	0.713	0.0387336	1.04 (0.97, 1.11)	0.265	0.437	0.0120074	1.01 (0.95, 1.08)	0.707	0.959	-0.0172558	0.98 (0.92, 1.05)	0.616	0.792
Biliverdin	-0.0412203	0.96 (0.93, 0.99)	0.016	0.037	-0.0230481	0.98 (0.93, 1.02)	0.311	0.461	-0.0622599	0.94 (0.89, 0.99)	0.017	0.064	-0.0256792	0.97 (0.90, 1.05)	0.505	0.629	-0.00817879	0.99 (0.93, 1.06)	0.809	0.97	0.0473146	1.05 (0.98, 1.13)	0.195	0.373
N1-Acetylspermidine	0.0725566	1.08 (1.04, 1.11)	0	0	0.0712653	1.07 (1.03, 1.12)	0.002	0.011	0.0792032	1.08 (1.03, 1.14)	0.002	0.014	0.0663507	1.07 (0.99, 1.15)	0.082	0.192	0.118448	1.13 (1.06, 1.20)	0	0.036	-0.170829	0.84 (0.79, 0.90)	0	0
N6,N6,N6-Trimethyl-L-lysine	-0.0157013	0.98 (0.95, 1.02)	0.343	0.47	-0.0185277	0.98 (0.94, 1.02)	0.391	0.538	-0.00691598	0.99 (0.94, 1.05)	0.791	0.898	0.0020233	1.00 (0.93, 1.08)	0.956	0.972	-0.0168472	0.98 (0.92, 1.05)	0.629	0.959	0.00788738	1.01 (0.94, 1.08)	0.826	0.926
C18:0 SM	0.0146899	1.01 (0.98, 1.05)	0.375	0.496	0.00474066	1.00 (0.96, 1.05)	0.829	0.889	0.0346434	1.04 (0.98, 1.09)	0.173	0.319	0.045631	1.05 (0.97, 1.12)	0.209	0.379	0.0109334	1.01 (0.95, 1.08)	0.738	0.959	0.00783822	1.01 (0.94, 1.08)	0.826	0.926
1-Methylguanosine	0.0601846	1.06 (1.03, 1.10)	0	0.002	0.0719893	1.07 (1.03, 1.13)	0.003	0.015	0.0533399	1.05 (1.01, 1.11)	0.027	0.087	0.0796259	1.08 (1.01, 1.17)	0.033	0.107	0.0788827	1.08 (1.01, 1.16)	0.034	0.601	-0.0938369	0.91 (0.84, 0.98)	0.014	0.09
Caffeine	-0.0177579	0.98 (0.95, 1.02)	0.294	0.435	-0.0331602	0.97 (0.92, 1.01)	0.154	0.283	-0.00385957	1.00 (0.95, 1.05)	0.876	0.93	0.0363105	1.04 (0.96, 1.12)	0.346	0.503	-0.0839659	0.92 (0.86, 0.98)	0.011	0.49	0.0935471	1.10 (1.02, 1.18)	0.008	0.064
Acetaminophen	0.0548629	1.06 (1.02, 1.09)	0.001	0.002	0.0182017	1.02 (0.98, 1.06)	0.396	0.538	0.103686	1.11 (1.06, 1.16)	0	0.001	0.142922	1.15 (1.08, 1.23)	0	0.001	-0.00235478	1.00 (0.93, 1.07)	0.945	0.988	-0.0864906	0.92 (0.86, 0.98)	0.012	0.079
3-Methylxanthine	0.0153499	1.02 (0.98, 1.05)	0.362	0.488	0.00487008	1.00 (0.96, 1.05)	0.83	0.889	0.0246224	1.02 (0.98, 1.08)	0.328	0.493	0.0540835	1.06 (0.98, 1.14)	0.161	0.324	-0.034948	0.97 (0.91, 1.03)	0.273	0.764	0.0265729	1.03 (0.96, 1.10)	0.444	0.639
2-Aminoisobutyric acid*	-0.0215238	0.98 (0.95, 1.01)	0.192	0.298	-0.011936	0.99 (0.95, 1.03)	0.598	0.715	-0.0273051	0.97 (0.93, 1.02)	0.261	0.423	0.00268051	1.00 (0.93, 1.08)	0.942	0.97	-0.0263273	0.97 (0.91, 1.04)	0.426	0.87	0.0237283	1.02 (0.96, 1.10)	0.493	0.693
7-Methylxanthine	0.00932413	1.01 (0.98, 1.04)	0.586	0.681	0.00548904	1.01 (0.96, 1.05)	0.815	0.889	0.0116994	1.01 (0.96, 1.06)	0.642	0.795	0.032496	1.03 (0.96, 1.11)	0.393	0.54	-0.00706204	0.99 (0.93, 1.06)	0.834	0.97	0.0357714	1.04 (0.97, 1.11)	0.313	0.506
Myristoleic acid	-0.0342387	0.97 (0.93, 1.00)	0.042	0.084	-0.0522292	0.95 (0.91, 0.99)	0.021	0.062	-0.00563176	0.99 (0.95, 1.05)	0.824	0.907	-0.0658345	0.94 (0.87, 1.01)	0.085	0.196	-0.0318704	0.97 (0.91, 1.03)	0.326	0.827	0.0131712	1.01 (0.95, 1.08)	0.706	0.862
C4 carnitine	0.0155208	1.02 (0.98, 1.05)	0.336	0.463	0.0283254	1.03 (0.99, 1.07)	0.185	0.327	-0.0001787	1.00 (0.95, 1.05)	0.994	0.994	0.0272964	1.03 (0.96, 1.10)	0.449	0.606	-0.0138051	0.99 (0.93, 1.05)	0.663	0.959	-0.045501	0.96 (0.89, 1.02)	0.193	0.372
C14:1 carnitine*	0.0179122	1.02 (0.98, 1.05)	0.289	0.431	0.00623538	1.01 (0.96, 1.05)	0.781	0.864	0.037217	1.04 (0.99, 1.09)	0.149	0.285	0.0332462	1.03 (0.96, 1.11)	0.381	0.531	0.0158325	1.02 (0.95, 1.08)	0.632	0.959	-0.0439464	0.96 (0.89, 1.03)	0.223	0.404
Palmitoylethanolamide	0.0054764	1.01 (0.97, 1.04)	0.766	0.82	0.0251176	1.03 (0.98, 1.07)	0.296	0.452	-0.0153853	0.98 (0.93, 1.04)	0.593	0.747	0.0230915	1.02 (0.94, 1.11)	0.573	0.69	-0.0387057	0.96 (0.89, 1.04)	0.327	0.827	0.0254716	1.03 (0.95, 1.11)	0.516	0.713
C12 carnitine	0.00472824	1.00 (0.97, 1.04)	0.779	0.82	-0.00708427	0.99 (0.95, 1.04)	0.752	0.842	0.0252067	1.03 (0.97, 1.08)	0.328	0.493	0.0298873	1.03 (0.96, 1.11)	0.432	0.587	-0.00538407	0.99 (0.93, 1.06)	0.871	0.977	-0.00830715	0.99 (0.92, 1.07)	0.82	0.926
C5:1 carnitine	0.00988826	1.01 (0.98, 1.04)	0.544	0.645	0.0250751	1.03 (0.98, 1.07)	0.255	0.406	-0.0060685	0.99 (0.95, 1.04)	0.803	0.904	0.0379161	1.04 (0.97, 1.11)	0.288	0.463	0.0055408	1.01 (0.94, 1.07)	0.866	0.977	0.0302373	1.03 (0.96, 1.10)	0.377	0.558
Cortisone	-0.00687262	0.99 (0.96, 1.03)	0.673	0.755	-0.027523	0.97 (0.93, 1.01)	0.191	0.334	0.0324416	1.03 (0.98, 1.09)	0.198	0.35	0.0337369	1.03 (0.96, 1.11)	0.372	0.523	-0.0260608	0.97 (0.91, 1.04)	0.424	0.87	0.00923954	1.01 (0.94, 1.08)	0.788	0.916
1-Methylguanine	0.0206455	1.02 (0.99, 1.06)	0.233	0.355	0.0243038	1.02 (0.98, 1.07)	0.298	0.453	0.0222039	1.02 (0.97, 1.08)	0.387	0.557	0.0651561	1.07 (0.99, 1.15)	0.076	0.182	0.00150127	1.00 (0.93, 1.07)	0.966	0.988	-0.0364776	0.96 (0.90, 1.03)	0.312	0.506
N-Acetylornithine	0.0170051	1.02 (0.98, 1.05)	0.301	0.443	0.0503985	1.05 (1.01, 1.10)	0.022	0.064	-0.0252802	0.98 (0.93, 1.02)	0.308	0.483	0.0268674	1.03 (0.96, 1.10)	0.466	0.61	0.00523909	1.01 (0.94, 1.07)	0.873	0.977	0.0145347	1.01 (0.95, 1.09)	0.682	0.85
4-Acetamidobutanoic acid	0.0776892	1.08 (1.05, 1.11)	0	0	0.0768695	1.08 (1.03, 1.13)	0	0.005	0.0818958	1.09 (1.04, 1.13)	0	0.004	0.113778	1.12 (1.05, 1.20)	0.001	0.008	0.0778563	1.08 (1.02, 1.15)	0.014	0.49	-0.114319	0.89 (0.83, 0.95)	0.001	0.019
21-Deoxycortisol	-0.0370415	0.96 (0.93, 1.00)	0.035	0.073	-0.0405352	0.96 (0.92, 1.01)	0.081	0.17	-0.0286654	0.97 (0.92, 1.02)	0.289	0.459	-0.0512956	0.95 (0.88, 1.03)	0.192	0.366	-0.0447798	0.96 (0.89, 1.02)	0.194	0.761	0.071191	1.07 (1.00, 1.15)	0.055	0.175
N1-Methyl-2-pyridone-5-carboxamide	-0.0137875	0.99 (0.95, 1.02)	0.406	0.517	-0.0264223	0.97 (0.93, 1.02)	0.229	0.384	0.000758754	1.00 (0.95, 1.05)	0.976	0.983	0.0251971	1.03 (0.95, 1.10)	0.488	0.62	-0.036118	0.96 (0.90, 1.03)	0.279	0.764	0.0180898	1.02 (0.95, 1.09)	0.607	0.789
5-Acetylamino-6-amino-3-methyluracil	-0.0161539	0.98 (0.95, 1.02)	0.323	0.453	-0.0193904	0.98 (0.94, 1.02)	0.374	0.522	-0.0171075	0.98 (0.94, 1.03)	0.491	0.652	0.00909768	1.01 (0.94, 1.08)	0.806	0.882	-0.0547002	0.95 (0.89, 1.01)	0.079	0.685	0.114379	1.12 (1.05, 1.20)	0.001	0.019
N-a-Acetyl-L-arginine*	-0.00161788	1.00 (0.96, 1.03)	0.927	0.95	-0.00996958	0.99 (0.95, 1.04)	0.674	0.776	0.0115467	1.01 (0.96, 1.07)	0.665	0.817	-0.0504978	0.95 (0.88, 1.03)	0.196	0.366	0.0105954	1.01 (0.94, 1.08)	0.765	0.968	-0.00429916	1.00 (0.92, 1.07)	0.91	0.97
N2,N2-Dimethylguanosine	0.0917417	1.10 (1.06, 1.13)	0	0	0.106196	1.11 (1.06, 1.16)	0	0	0.0740723	1.08 (1.03, 1.13)	0.003	0.02	0.0657993	1.07 (0.99, 1.15)	0.072	0.181	0.120278	1.13 (1.06, 1.20)	0	0.036	-0.179067	0.84 (0.78, 0.90)	0	0
Proline betaine	-0.0172493	0.98 (0.95, 1.02)	0.309	0.447	0.00323732	1.00 (0.96, 1.05)	0.886	0.925	-0.0501657	0.95 (0.90, 1.00)	0.054	0.136	-0.0463034	0.95 (0.89, 1.03)	0.22	0.388	-0.0569285	0.94 (0.89, 1.01)	0.087	0.685	0.0210892	1.02 (0.95, 1.10)	0.557	0.752
C16:0 Ceramide (d18:1)	0.0817579	1.09 (1.05, 1.12)	0	0	0.0618258	1.06 (1.02, 1.11)	0.004	0.017	0.109423	1.12 (1.06, 1.17)	0	0	0.142806	1.15 (1.08, 1.23)	0	0.001	0.0303921	1.03 (0.97, 1.10)	0.353	0.842	-0.0824997	0.92 (0.86, 0.99)	0.017	0.094
C22:0 Ceramide (d18:1)	0.00334319	1.00 (0.97, 1.04)	0.835	0.867	-0.00446515	1.00 (0.96, 1.04)	0.831	0.889	0.0137401	1.01 (0.96, 1.07)	0.586	0.743	0.0370706	1.04 (0.97, 1.11)	0.272	0.446	-0.00177496	1.00 (0.94, 1.06)	0.957	0.988	0.0164364	1.02 (0.95, 1.09)	0.627	0.795
C24:1 Ceramide (d18:1)*	0.0518863	1.05 (1.02, 1.09)	0.001	0.003	0.0399044	1.04 (1.00, 1.08)	0.056	0.13	0.0741692	1.08 (1.03, 1.13)	0.002	0.014	0.06144	1.06 (0.99, 1.14)	0.074	0.182	0.0480912	1.05 (0.99, 1.12)	0.128	0.694	-0.0374894	0.96 (0.90, 1.03)	0.268	0.459
C24:0 Ceramide (d18:1)	-0.00835497	0.99 (0.96, 1.02)	0.6	0.692	-0.0198513	0.98 (0.94, 1.02)	0.346	0.495	0.00571159	1.01 (0.96, 1.06)	0.817	0.906	0.0352384	1.04 (0.97, 1.11)	0.302	0.476	-0.0212541	0.98 (0.92, 1.04)	0.512	0.902	0.0337474	1.03 (0.97, 1.10)	0.314	0.506
C14 carnitine	0.0487554	1.05 (1.02, 1.08)	0.003	0.009	0.0303017	1.03 (0.99, 1.08)	0.168	0.302	0.0815427	1.08 (1.03, 1.14)	0.001	0.01	0.078196	1.08 (1.01, 1.16)	0.033	0.107	0.0464477	1.05 (0.98, 1.12)	0.153	0.758	-0.0787105	0.92 (0.86, 0.99)	0.029	0.125
C48:0 TAG*	0.0797999	1.08 (1.05, 1.12)	0	0	0.0904902	1.09 (1.05, 1.15)	0	0.003	0.0675019	1.07 (1.02, 1.13)	0.01	0.047	0.1057	1.11 (1.03, 1.20)	0.007	0.034	0.0561445	1.06 (0.99, 1.13)	0.096	0.685	-0.0690352	0.93 (0.87, 1.00)	0.059	0.177
C50:0 TAG*	0.0813318	1.08 (1.05, 1.12)	0	0	0.0866502	1.09 (1.04, 1.14)	0	0.003	0.0744869	1.08 (1.02, 1.13)	0.005	0.025	0.115594	1.12 (1.04, 1.21)	0.003	0.019	0.0500938	1.05 (0.98, 1.12)	0.14	0.724	-0.0706092	0.93 (0.87, 1.00)	0.055	0.175
C48:1 TAG*	0.0863142	1.09 (1.05, 1.13)	0	0	0.0893035	1.09 (1.05, 1.14)	0	0.003	0.0818058	1.09 (1.03, 1.14)	0.002	0.014	0.106872	1.11 (1.03, 1.20)	0.006	0.03	0.0586023	1.06 (0.99, 1.13)	0.083	0.685	-0.0773265	0.93 (0.86, 0.99)	0.035	0.134
C50:1 TAG*	0.0824982	1.09 (1.05, 1.12)	0	0	0.0860323	1.09 (1.04, 1.14)	0	0.003	0.0776104	1.08 (1.03, 1.14)	0.004	0.023	0.1254	1.13 (1.05, 1.23)	0.002	0.013	0.0536818	1.06 (0.99, 1.13)	0.121	0.691	-0.0732322	0.93 (0.86, 1.00)	0.051	0.168
C51:2 TAG*	0.0591507	1.06 (1.03, 1.10)	0.001	0.003	0.0612571	1.06 (1.01, 1.11)	0.01	0.036	0.0609769	1.06 (1.01, 1.12)	0.019	0.067	0.0876669	1.09 (1.01, 1.18)	0.026	0.09	0.0240157	1.02 (0.96, 1.10)	0.487	0.884	-0.0112208	0.99 (0.92, 1.06)	0.764	0.901
C52:4 TAG*	-0.0357865	0.96 (0.93, 1.00)	0.028	0.059	-0.0329111	0.97 (0.93, 1.01)	0.125	0.241	-0.044141	0.96 (0.91, 1.00)	0.078	0.181	-0.0131876	0.99 (0.92, 1.06)	0.715	0.812	-0.05503	0.95 (0.89, 1.01)	0.085	0.685	0.0195048	1.02 (0.95, 1.09)	0.577	0.766
C52:0 TAG*	0.0754638	1.08 (1.04, 1.12)	0	0	0.0752448	1.08 (1.03, 1.13)	0.001	0.008	0.0736803	1.08 (1.02, 1.13)	0.005	0.025	0.128047	1.14 (1.06, 1.22)	0.001	0.008	0.0325364	1.03 (0.97, 1.10)	0.337	0.835	-0.0736499	0.93 (0.86, 1.00)	0.044	0.154
C52:1 TAG*	0.0781193	1.08 (1.05, 1.12)	0	0	0.081104	1.08 (1.04, 1.13)	0	0.004	0.0736086	1.08 (1.02, 1.13)	0.004	0.024	0.136746	1.15 (1.07, 1.23)	0	0.004	0.0417545	1.04 (0.98, 1.11)	0.217	0.763	-0.0669375	0.94 (0.87, 1.00)	0.067	0.188
C52:2 TAG*	0.0533898	1.05 (1.02, 1.09)	0.002	0.006	0.0514186	1.05 (1.01, 1.10)	0.024	0.067	0.0541618	1.06 (1.00, 1.11)	0.041	0.113	0.111029	1.12 (1.04, 1.20)	0.003	0.022	0.0249425	1.03 (0.96, 1.10)	0.469	0.87	-0.035781	0.96 (0.90, 1.04)	0.334	0.51
C54:4 TAG*	-0.0401016	0.96 (0.93, 0.99)	0.014	0.032	-0.0436523	0.96 (0.92, 1.00)	0.042	0.106	-0.0422394	0.96 (0.91, 1.01)	0.093	0.205	-0.00807296	0.99 (0.92, 1.07)	0.824	0.89	-0.0414522	0.96 (0.90, 1.02)	0.193	0.761	-0.00365487	1.00 (0.93, 1.07)	0.918	0.97
C48:2 TAG*	0.0898388	1.09 (1.06, 1.13)	0	0	0.0851581	1.09 (1.04, 1.14)	0	0.003	0.0944813	1.10 (1.04, 1.16)	0	0.005	0.118601	1.13 (1.04, 1.22)	0.002	0.017	0.0464915	1.05 (0.98, 1.12)	0.17	0.761	-0.0703555	0.93 (0.87, 1.00)	0.057	0.176
C50:2 TAG*	0.0848182	1.09 (1.05, 1.13)	0	0	0.0799999	1.08 (1.04, 1.13)	0.001	0.006	0.0909531	1.10 (1.04, 1.16)	0.001	0.01	0.133255	1.14 (1.06, 1.23)	0.001	0.008	0.0450405	1.05 (0.98, 1.12)	0.19	0.761	-0.0727617	0.93 (0.86, 1.00)	0.054	0.174
C52:3 TAG*	0.00558248	1.01 (0.97, 1.04)	0.742	0.802	0.000988398	1.00 (0.96, 1.05)	0.965	0.979	0.00787787	1.01 (0.96, 1.06)	0.764	0.896	0.0363808	1.04 (0.96, 1.12)	0.336	0.498	-0.0242964	0.98 (0.91, 1.04)	0.467	0.87	0.0148245	1.01 (0.94, 1.09)	0.687	0.851
C54:5 TAG*	-0.0183763	0.98 (0.95, 1.01)	0.259	0.391	-0.0168739	0.98 (0.94, 1.03)	0.431	0.57	-0.0242408	0.98 (0.93, 1.03)	0.335	0.496	0.0032214	1.00 (0.93, 1.08)	0.929	0.961	-0.0202357	0.98 (0.92, 1.04)	0.531	0.903	0.0290021	1.03 (0.96, 1.10)	0.419	0.61
C54:6 TAG*	-0.0512633	0.95 (0.92, 0.98)	0.001	0.005	-0.0506509	0.95 (0.91, 0.99)	0.019	0.061	-0.0576375	0.94 (0.90, 0.99)	0.018	0.066	-0.0266524	0.97 (0.91, 1.05)	0.46	0.61	-0.0801051	0.92 (0.87, 0.98)	0.012	0.49	0.0617784	1.06 (0.99, 1.14)	0.078	0.205
C56:8 TAG*	-0.0806619	0.92 (0.89, 0.95)	0	0	-0.0828765	0.92 (0.88, 0.96)	0	0.003	-0.074923	0.93 (0.88, 0.97)	0.003	0.016	-0.100128	0.90 (0.84, 0.97)	0.006	0.031	-0.0357389	0.96 (0.90, 1.03)	0.278	0.764	0.121997	1.13 (1.05, 1.21)	0.001	0.019
C54:1 TAG*	0.0684785	1.07 (1.04, 1.11)	0	0	0.0683005	1.07 (1.02, 1.12)	0.003	0.014	0.065881	1.07 (1.01, 1.12)	0.012	0.052	0.125991	1.13 (1.05, 1.22)	0.001	0.008	0.0382971	1.04 (0.97, 1.11)	0.259	0.764	-0.0722933	0.93 (0.87, 1.00)	0.05	0.167
C56:1 TAG*	0.0396766	1.04 (1.01, 1.07)	0.017	0.039	0.0468324	1.05 (1.00, 1.09)	0.032	0.087	0.0251575	1.03 (0.98, 1.08)	0.327	0.493	0.0976178	1.10 (1.03, 1.18)	0.008	0.036	0.0257495	1.03 (0.96, 1.09)	0.43	0.87	-0.0671569	0.94 (0.87, 1.00)	0.064	0.184
C56:4 TAG*	0.00799054	1.01 (0.98, 1.04)	0.619	0.703	-0.000966033	1.00 (0.96, 1.04)	0.964	0.979	0.020284	1.02 (0.97, 1.07)	0.416	0.587	0.0423847	1.04 (0.97, 1.12)	0.232	0.402	-0.0412774	0.96 (0.90, 1.02)	0.191	0.761	-0.0120676	0.99 (0.92, 1.06)	0.732	0.88
C54:2 TAG*	0.0548504	1.06 (1.02, 1.09)	0.001	0.003	0.0454659	1.05 (1.00, 1.09)	0.034	0.09	0.066046	1.07 (1.02, 1.12)	0.009	0.044	0.117728	1.12 (1.05, 1.20)	0.001	0.008	0.025978	1.03 (0.96, 1.10)	0.432	0.87	-0.0840859	0.92 (0.86, 0.99)	0.02	0.101
C56:2 TAG*	0.0437505	1.04 (1.01, 1.08)	0.008	0.02	0.0488443	1.05 (1.01, 1.10)	0.023	0.065	0.0332956	1.03 (0.98, 1.09)	0.195	0.35	0.0917075	1.10 (1.02, 1.18)	0.01	0.047	0.024423	1.02 (0.96, 1.09)	0.45	0.87	-0.0729205	0.93 (0.87, 1.00)	0.044	0.154
C54:3 TAG*	0.0122049	1.01 (0.98, 1.05)	0.457	0.564	0.0029694	1.00 (0.96, 1.05)	0.891	0.925	0.0176246	1.02 (0.97, 1.07)	0.487	0.652	0.0584302	1.06 (0.99, 1.14)	0.108	0.237	0.00102616	1.00 (0.94, 1.07)	0.975	0.991	-0.0494587	0.95 (0.89, 1.02)	0.167	0.338
C56:5 TAG*	0.000801912	1.00 (0.97, 1.03)	0.96	0.972	-0.0254342	0.97 (0.94, 1.02)	0.228	0.384	0.0407155	1.04 (0.99, 1.09)	0.096	0.208	-0.00162957	1.00 (0.93, 1.07)	0.964	0.976	-0.00508125	0.99 (0.94, 1.06)	0.87	0.977	0.0745688	1.08 (1.01, 1.15)	0.026	0.121
C56:3 TAG*	0.0372609	1.04 (1.01, 1.07)	0.024	0.053	0.0327633	1.03 (0.99, 1.08)	0.129	0.246	0.041536	1.04 (0.99, 1.10)	0.105	0.215	0.0965003	1.10 (1.03, 1.18)	0.008	0.036	-0.00546146	0.99 (0.93, 1.06)	0.866	0.977	-0.0737415	0.93 (0.87, 1.00)	0.042	0.152
C48:3 TAG*	0.0459846	1.05 (1.01, 1.08)	0.005	0.014	0.0425645	1.04 (1.00, 1.09)	0.047	0.113	0.0489702	1.05 (1.00, 1.10)	0.052	0.134	0.0988621	1.10 (1.03, 1.18)	0.005	0.028	0.0152644	1.02 (0.95, 1.08)	0.646	0.959	-0.0193309	0.98 (0.91, 1.05)	0.586	0.769
C50:3 TAG*	0.0746283	1.08 (1.04, 1.11)	0	0	0.0655685	1.07 (1.02, 1.12)	0.003	0.017	0.0846914	1.09 (1.03, 1.15)	0.001	0.01	0.129755	1.14 (1.06, 1.23)	0.001	0.006	0.0154301	1.02 (0.95, 1.09)	0.648	0.959	-0.067781	0.93 (0.87, 1.00)	0.064	0.184
C50:4 TAG*	0.0279258	1.03 (0.99, 1.06)	0.107	0.182	0.0151872	1.02 (0.97, 1.06)	0.506	0.64	0.0400456	1.04 (0.99, 1.10)	0.132	0.264	0.0595739	1.06 (0.98, 1.15)	0.127	0.271	-0.0214824	0.98 (0.92, 1.05)	0.522	0.903	-0.0100843	0.99 (0.92, 1.07)	0.788	0.916
C54:7 TAG*	-0.0506854	0.95 (0.92, 0.98)	0.002	0.007	-0.0529846	0.95 (0.91, 0.99)	0.018	0.058	-0.0491858	0.95 (0.91, 1.00)	0.049	0.126	-0.0473245	0.95 (0.89, 1.03)	0.205	0.375	-0.0445832	0.96 (0.90, 1.02)	0.178	0.761	0.0837386	1.09 (1.01, 1.17)	0.023	0.11
C56:9 TAG*	-0.063398	0.94 (0.91, 0.97)	0	0.001	-0.0651438	0.94 (0.90, 0.98)	0.004	0.017	-0.0563228	0.95 (0.90, 0.99)	0.022	0.073	-0.0733965	0.93 (0.87, 1.00)	0.044	0.132	-0.028954	0.97 (0.91, 1.04)	0.382	0.851	0.118456	1.13 (1.05, 1.21)	0.001	0.019
C56:6 TAG*	-0.000278877	1.00 (0.97, 1.03)	0.986	0.99	-0.00968176	0.99 (0.95, 1.03)	0.647	0.752	0.0168634	1.02 (0.97, 1.07)	0.49	0.652	0.0118962	1.01 (0.94, 1.09)	0.738	0.831	-0.00995239	0.99 (0.93, 1.05)	0.752	0.959	0.112601	1.12 (1.05, 1.20)	0.001	0.019
C58:6 TAG*	0.0133779	1.01 (0.98, 1.05)	0.435	0.551	0.00373194	1.00 (0.96, 1.05)	0.868	0.92	0.0326339	1.03 (0.98, 1.09)	0.222	0.383	0.0359217	1.04 (0.96, 1.12)	0.352	0.504	-0.0394182	0.96 (0.90, 1.03)	0.233	0.764	0.0787691	1.08 (1.01, 1.16)	0.032	0.13
C56:7 TAG*	-0.050453	0.95 (0.92, 0.98)	0.002	0.006	-0.0534408	0.95 (0.91, 0.99)	0.014	0.046	-0.0455009	0.96 (0.91, 1.00)	0.065	0.157	-0.0541309	0.95 (0.88, 1.02)	0.131	0.277	-0.0113041	0.99 (0.93, 1.05)	0.727	0.959	0.108705	1.11 (1.04, 1.19)	0.002	0.022
C58:9 TAG*	-0.0665077	0.94 (0.90, 0.97)	0	0.001	-0.0646857	0.94 (0.90, 0.98)	0.005	0.023	-0.0637285	0.94 (0.89, 0.99)	0.014	0.055	-0.0785838	0.92 (0.86, 1.00)	0.038	0.118	0.00403143	1.00 (0.94, 1.07)	0.905	0.988	0.111224	1.12 (1.04, 1.20)	0.003	0.024
C58:7 TAG*	-0.036303	0.96 (0.93, 1.00)	0.026	0.056	-0.0312717	0.97 (0.93, 1.01)	0.146	0.272	-0.0371551	0.96 (0.92, 1.01)	0.136	0.268	-0.0483024	0.95 (0.89, 1.02)	0.184	0.359	-0.0396346	0.96 (0.90, 1.02)	0.209	0.763	0.120242	1.13 (1.05, 1.21)	0.001	0.019
N4-Acetylcytidine	0.0735239	1.08 (1.04, 1.11)	0	0	0.0657386	1.07 (1.02, 1.12)	0.005	0.02	0.0810621	1.08 (1.03, 1.14)	0.001	0.01	0.0841515	1.09 (1.01, 1.17)	0.024	0.085	0.026267	1.03 (0.96, 1.10)	0.45	0.87	-0.150548	0.86 (0.80, 0.93)	0	0.003
_-N-Phenylacetyl-L-glutamine	0.0265628	1.03 (0.99, 1.06)	0.111	0.187	0.0443695	1.05 (1.00, 1.09)	0.046	0.113	0.0020037	1.00 (0.95, 1.05)	0.937	0.957	0.0150398	1.02 (0.94, 1.09)	0.685	0.781	-0.000235498	1.00 (0.94, 1.07)	0.994	0.995	-0.00225219	1.00 (0.93, 1.07)	0.949	0.976
C26 carnitine	-0.023979	0.98 (0.95, 1.01)	0.143	0.229	-0.0236279	0.98 (0.94, 1.02)	0.274	0.424	-0.0233625	0.98 (0.93, 1.03)	0.353	0.516	0.0263138	1.03 (0.95, 1.10)	0.483	0.62	-0.00814683	0.99 (0.93, 1.06)	0.796	0.97	0.0127041	1.01 (0.95, 1.08)	0.705	0.862
C20:4 CE	-0.0323207	0.97 (0.94, 1.00)	0.046	0.091	-0.0294571	0.97 (0.93, 1.01)	0.16	0.293	-0.033008	0.97 (0.92, 1.02)	0.199	0.35	-0.0438042	0.96 (0.89, 1.03)	0.219	0.388	-0.0103763	0.99 (0.93, 1.05)	0.745	0.959	0.0665595	1.07 (1.00, 1.14)	0.056	0.176
C20:5 CE	-0.0414361	0.96 (0.93, 0.99)	0.009	0.023	-0.0514541	0.95 (0.91, 0.99)	0.012	0.04	-0.0162407	0.98 (0.94, 1.04)	0.531	0.701	-0.065588	0.94 (0.87, 1.00)	0.06	0.161	-0.00460681	1.00 (0.94, 1.06)	0.884	0.986	0.081034	1.08 (1.01, 1.16)	0.021	0.103
C22:6 CE	-0.0731736	0.93 (0.90, 0.96)	0	0	-0.0715677	0.93 (0.89, 0.97)	0.002	0.011	-0.0712253	0.93 (0.88, 0.98)	0.008	0.041	-0.108623	0.90 (0.83, 0.97)	0.005	0.027	0.00966011	1.01 (0.95, 1.08)	0.773	0.968	0.0651113	1.07 (0.99, 1.15)	0.075	0.205
C20:3 CE*	0.0138152	1.01 (0.98, 1.05)	0.38	0.497	0.0137587	1.01 (0.97, 1.06)	0.517	0.648	0.0167168	1.02 (0.97, 1.07)	0.48	0.652	0.016469	1.02 (0.95, 1.09)	0.636	0.743	-0.0115697	0.99 (0.93, 1.05)	0.713	0.959	0.012288	1.01 (0.95, 1.08)	0.716	0.865
C32:0 DAG*	0.0775159	1.08 (1.05, 1.12)	0	0	0.0749197	1.08 (1.03, 1.13)	0.001	0.008	0.081843	1.09 (1.03, 1.14)	0.002	0.012	0.131803	1.14 (1.06, 1.23)	0.001	0.006	0.0363029	1.04 (0.97, 1.11)	0.277	0.764	-0.0862279	0.92 (0.85, 0.98)	0.017	0.094
C32:1 DAG*	0.0705852	1.07 (1.04, 1.11)	0	0	0.0708426	1.07 (1.03, 1.12)	0.002	0.011	0.0667776	1.07 (1.01, 1.13)	0.012	0.052	0.120682	1.13 (1.05, 1.22)	0.002	0.013	0.03683	1.04 (0.97, 1.11)	0.277	0.764	-0.0472757	0.95 (0.89, 1.03)	0.206	0.38
C34:0 DAG*	0.0756368	1.08 (1.04, 1.11)	0	0	0.0640794	1.07 (1.02, 1.11)	0.003	0.017	0.0948562	1.10 (1.05, 1.16)	0	0.004	0.135702	1.15 (1.07, 1.23)	0	0.004	0.012366	1.01 (0.95, 1.08)	0.703	0.959	-0.0968739	0.91 (0.85, 0.97)	0.007	0.053
C34:1 DAG*	0.0655641	1.07 (1.03, 1.10)	0	0.001	0.0574763	1.06 (1.01, 1.11)	0.012	0.04	0.0753347	1.08 (1.02, 1.14)	0.004	0.024	0.138603	1.15 (1.07, 1.24)	0	0.004	0.0276851	1.03 (0.96, 1.10)	0.417	0.87	-0.058876	0.94 (0.88, 1.01)	0.111	0.259
C34:2 DAG*	0.0472994	1.05 (1.01, 1.08)	0.006	0.015	0.0393098	1.04 (1.00, 1.09)	0.08	0.17	0.0556504	1.06 (1.00, 1.11)	0.035	0.106	0.10404	1.11 (1.03, 1.19)	0.006	0.03	0.014034	1.01 (0.95, 1.08)	0.677	0.959	-0.0439761	0.96 (0.89, 1.03)	0.23	0.413
C34:3 DAG*	0.01537	1.02 (0.98, 1.05)	0.349	0.477	0.00925403	1.01 (0.97, 1.05)	0.673	0.776	0.0174426	1.02 (0.97, 1.07)	0.486	0.652	0.0689236	1.07 (1.00, 1.15)	0.06	0.161	-0.0122093	0.99 (0.93, 1.05)	0.707	0.959	0.000740828	1.00 (0.93, 1.07)	0.983	0.985
C38:5 DAG*	0.0169552	1.02 (0.98, 1.05)	0.305	0.445	0.00777999	1.01 (0.97, 1.05)	0.724	0.822	0.0300295	1.03 (0.98, 1.08)	0.231	0.384	0.0885475	1.09 (1.02, 1.17)	0.015	0.059	-0.00755099	0.99 (0.93, 1.06)	0.819	0.97	0.0475921	1.05 (0.98, 1.12)	0.179	0.357
C36:1 DAG*	0.0822398	1.09 (1.05, 1.12)	0	0	0.0735112	1.08 (1.03, 1.12)	0.001	0.009	0.0941926	1.10 (1.04, 1.16)	0	0.005	0.142885	1.15 (1.07, 1.24)	0	0.003	0.0362238	1.04 (0.97, 1.11)	0.282	0.764	-0.0874919	0.92 (0.85, 0.98)	0.017	0.094
C36:2 DAG*	0.0582531	1.06 (1.03, 1.10)	0.001	0.002	0.0429681	1.04 (1.00, 1.09)	0.056	0.13	0.0764007	1.08 (1.03, 1.14)	0.004	0.022	0.132871	1.14 (1.06, 1.23)	0	0.006	0.0150443	1.02 (0.95, 1.08)	0.654	0.959	-0.0554772	0.95 (0.88, 1.02)	0.13	0.289
C36:3 DAG*	-0.00641377	0.99 (0.96, 1.03)	0.693	0.762	-0.0157748	0.98 (0.94, 1.03)	0.459	0.594	0.00539898	1.01 (0.96, 1.06)	0.83	0.908	0.0487061	1.05 (0.98, 1.12)	0.149	0.304	-0.0551361	0.95 (0.89, 1.01)	0.1	0.685	-0.0206539	0.98 (0.92, 1.05)	0.55	0.749
C36:4 DAG*	-0.0522543	0.95 (0.92, 0.98)	0.001	0.004	-0.0516331	0.95 (0.91, 0.99)	0.017	0.056	-0.0586517	0.94 (0.90, 0.99)	0.019	0.067	-0.0177451	0.98 (0.91, 1.06)	0.626	0.735	-0.0562206	0.95 (0.89, 1.01)	0.075	0.685	0.0515404	1.05 (0.98, 1.13)	0.137	0.295
C30:0 PC*	0.0659118	1.07 (1.03, 1.10)	0	0	0.0591577	1.06 (1.02, 1.11)	0.005	0.022	0.0823462	1.09 (1.03, 1.14)	0.001	0.01	0.111327	1.12 (1.04, 1.20)	0.002	0.013	0.00251305	1.00 (0.94, 1.07)	0.939	0.988	-0.0523026	0.95 (0.89, 1.02)	0.131	0.289
C30:1 PC*	0.089016	1.09 (1.06, 1.13)	0	0	0.0820053	1.09 (1.04, 1.14)	0	0.004	0.103273	1.11 (1.05, 1.17)	0	0.003	0.122472	1.13 (1.05, 1.22)	0.002	0.013	0.0380701	1.04 (0.97, 1.11)	0.255	0.764	-0.0777983	0.93 (0.86, 0.99)	0.035	0.134
C32:0 PC*	0.0993997	1.10 (1.07, 1.14)	0	0	0.0994865	1.10 (1.06, 1.15)	0	0	0.105115	1.11 (1.06, 1.17)	0	0.001	0.154539	1.17 (1.09, 1.25)	0	0.001	0.0372062	1.04 (0.97, 1.11)	0.259	0.764	-0.109949	0.90 (0.84, 0.96)	0.002	0.022
C32:1 PC*	0.110215	1.12 (1.08, 1.16)	0	0	0.0944942	1.10 (1.05, 1.15)	0	0.002	0.138793	1.15 (1.09, 1.21)	0	0	0.159938	1.17 (1.09, 1.27)	0	0.001	0.0422067	1.04 (0.98, 1.11)	0.213	0.763	-0.103247	0.90 (0.84, 0.97)	0.006	0.047
C32:2 PC*	0.0321053	1.03 (1.00, 1.07)	0.057	0.109	0.0202878	1.02 (0.98, 1.07)	0.358	0.503	0.0543283	1.06 (1.00, 1.11)	0.038	0.11	0.0779228	1.08 (1.00, 1.16)	0.038	0.118	-0.0240184	0.98 (0.91, 1.04)	0.473	0.871	-0.0196195	0.98 (0.92, 1.05)	0.575	0.766
C34:4 PC*	0.0158186	1.02 (0.98, 1.05)	0.363	0.488	0.00375528	1.00 (0.96, 1.05)	0.871	0.92	0.0380342	1.04 (0.99, 1.09)	0.153	0.288	0.058676	1.06 (0.98, 1.15)	0.136	0.284	-0.0471891	0.95 (0.89, 1.02)	0.16	0.761	0.0367234	1.04 (0.96, 1.12)	0.323	0.506
C34:1 PC*	0.101393	1.11 (1.07, 1.14)	0	0	0.0838164	1.09 (1.04, 1.14)	0	0.003	0.13233	1.14 (1.09, 1.20)	0	0	0.143574	1.15 (1.07, 1.24)	0	0.003	0.0480178	1.05 (0.98, 1.12)	0.143	0.725	-0.0841709	0.92 (0.86, 0.99)	0.019	0.099
C36:4 PC-A*	-0.0126372	0.99 (0.96, 1.02)	0.438	0.551	-0.0252353	0.98 (0.94, 1.02)	0.234	0.39	0.00683095	1.01 (0.96, 1.06)	0.789	0.898	-0.0193589	0.98 (0.91, 1.05)	0.593	0.703	-0.0361737	0.96 (0.91, 1.03)	0.256	0.764	0.0163808	1.02 (0.95, 1.09)	0.642	0.809
C38:6 PC*	-0.0536966	0.95 (0.92, 0.98)	0.002	0.006	-0.0732863	0.93 (0.89, 0.97)	0.002	0.011	-0.0243351	0.98 (0.93, 1.03)	0.343	0.505	-0.0491121	0.95 (0.88, 1.03)	0.203	0.375	-0.0191655	0.98 (0.92, 1.05)	0.577	0.947	0.0721846	1.07 (1.00, 1.16)	0.05	0.167
C34:3 PC*	0.0286337	1.03 (1.00, 1.06)	0.093	0.163	0.0143799	1.01 (0.97, 1.06)	0.518	0.648	0.0538152	1.06 (1.00, 1.11)	0.042	0.116	0.0816457	1.09 (1.01, 1.17)	0.032	0.105	-0.0404005	0.96 (0.90, 1.03)	0.241	0.764	-0.0183758	0.98 (0.91, 1.05)	0.613	0.792
C36:1 PC*	0.0888851	1.09 (1.06, 1.13)	0	0	0.0642991	1.07 (1.02, 1.11)	0.002	0.011	0.130801	1.14 (1.09, 1.19)	0	0	0.119239	1.13 (1.05, 1.21)	0.001	0.008	0.0628268	1.06 (1.00, 1.13)	0.041	0.621	-0.069249	0.93 (0.87, 1.00)	0.041	0.152
C36:2 PC*	0.0275974	1.03 (1.00, 1.06)	0.094	0.164	0.0135159	1.01 (0.97, 1.06)	0.531	0.659	0.0486381	1.05 (1.00, 1.10)	0.06	0.148	0.047904	1.05 (0.98, 1.13)	0.195	0.366	0.0185959	1.02 (0.96, 1.09)	0.567	0.947	-0.0400605	0.96 (0.90, 1.03)	0.255	0.442
C38:3 PC*	0.0746258	1.08 (1.04, 1.11)	0	0	0.0595575	1.06 (1.02, 1.11)	0.007	0.027	0.10118	1.11 (1.05, 1.16)	0	0.003	0.127218	1.14 (1.06, 1.22)	0	0.006	0.00174696	1.00 (0.94, 1.07)	0.959	0.988	-0.0475355	0.95 (0.89, 1.02)	0.19	0.37
C38:4 PC*	0.00894802	1.01 (0.98, 1.04)	0.594	0.688	-0.00093713	1.00 (0.96, 1.04)	0.967	0.979	0.0256104	1.03 (0.98, 1.08)	0.314	0.489	0.0708114	1.07 (1.00, 1.15)	0.057	0.157	-0.0257396	0.97 (0.91, 1.04)	0.44	0.87	0.0608857	1.06 (0.99, 1.14)	0.093	0.226
C40:6 PC*	-0.0330668	0.97 (0.94, 1.00)	0.049	0.096	-0.050145	0.95 (0.91, 0.99)	0.026	0.074	-0.0071437	0.99 (0.94, 1.04)	0.778	0.896	-0.0351795	0.97 (0.90, 1.04)	0.345	0.503	-0.00741763	0.99 (0.93, 1.06)	0.822	0.97	0.0269412	1.03 (0.96, 1.10)	0.451	0.644
C36:3 PC*	0.0590818	1.06 (1.03, 1.10)	0	0.002	0.041618	1.04 (1.00, 1.09)	0.057	0.131	0.0859542	1.09 (1.04, 1.15)	0.001	0.01	0.107021	1.11 (1.03, 1.20)	0.004	0.024	-0.0174731	0.98 (0.92, 1.05)	0.601	0.948	-0.0768888	0.93 (0.86, 0.99)	0.032	0.13
C36:4 PC-B*	0.0275213	1.03 (0.99, 1.06)	0.104	0.179	0.0213001	1.02 (0.98, 1.07)	0.349	0.495	0.0409281	1.04 (0.99, 1.09)	0.107	0.219	0.118846	1.13 (1.05, 1.21)	0.001	0.011	-0.0456543	0.96 (0.89, 1.02)	0.18	0.761	0.0294691	1.03 (0.96, 1.11)	0.414	0.605
C38:2 PC*	0.0600505	1.06 (1.03, 1.10)	0	0.001	0.0366693	1.04 (0.99, 1.08)	0.088	0.183	0.0933593	1.10 (1.05, 1.15)	0	0.003	0.102715	1.11 (1.03, 1.19)	0.004	0.025	-0.0165023	0.98 (0.92, 1.05)	0.613	0.955	-0.0449752	0.96 (0.89, 1.02)	0.197	0.374
C40:10 PC*	-0.0399226	0.96 (0.93, 0.99)	0.019	0.043	-0.0632377	0.94 (0.90, 0.98)	0.006	0.025	-0.00323781	1.00 (0.95, 1.05)	0.898	0.936	-0.0413855	0.96 (0.89, 1.03)	0.277	0.451	-0.0291828	0.97 (0.91, 1.04)	0.39	0.862	0.0610717	1.06 (0.99, 1.14)	0.092	0.226
C40:9 PC*	-0.0689417	0.93 (0.90, 0.97)	0	0	-0.0830066	0.92 (0.88, 0.96)	0	0.005	-0.0464384	0.95 (0.91, 1.00)	0.07	0.165	-0.0684002	0.93 (0.87, 1.01)	0.075	0.182	-0.0318645	0.97 (0.91, 1.04)	0.354	0.842	0.119913	1.13 (1.05, 1.21)	0.001	0.02
C34:0 PE*	0.0395799	1.04 (1.01, 1.07)	0.013	0.03	0.0415832	1.04 (1.00, 1.09)	0.05	0.118	0.0463618	1.05 (1.00, 1.10)	0.053	0.135	0.0627294	1.06 (0.99, 1.14)	0.077	0.183	-0.000567841	1.00 (0.94, 1.06)	0.986	0.995	-0.037297	0.96 (0.90, 1.03)	0.268	0.459
C34:2 PE*	0.0804563	1.08 (1.05, 1.12)	0	0	0.0722346	1.07 (1.03, 1.12)	0	0.003	0.0940643	1.10 (1.05, 1.15)	0	0.004	0.131418	1.14 (1.07, 1.22)	0	0.002	0.0280432	1.03 (0.97, 1.09)	0.377	0.851	-0.10346	0.90 (0.85, 0.96)	0.002	0.022
C36:4 PE*	0.0842217	1.09 (1.06, 1.12)	0	0	0.0745442	1.08 (1.04, 1.12)	0	0.003	0.104138	1.11 (1.06, 1.17)	0	0.001	0.136578	1.15 (1.07, 1.22)	0	0.001	0.0287789	1.03 (0.97, 1.09)	0.362	0.851	-0.0771004	0.93 (0.87, 0.99)	0.021	0.103
C38:2 PE*	-0.036815	0.96 (0.93, 1.00)	0.029	0.062	-0.0453172	0.96 (0.91, 1.00)	0.043	0.108	-0.0140606	0.99 (0.94, 1.04)	0.587	0.743	0.00352642	1.00 (0.93, 1.08)	0.925	0.96	-0.0850636	0.92 (0.86, 0.98)	0.011	0.49	0.0334496	1.03 (0.97, 1.11)	0.338	0.514
C34:2 PE plasmalogen*	0.0344544	1.04 (1.00, 1.07)	0.029	0.062	0.0373067	1.04 (1.00, 1.08)	0.071	0.156	0.0331566	1.03 (0.99, 1.08)	0.178	0.325	0.112269	1.12 (1.05, 1.20)	0.001	0.008	0.0164457	1.02 (0.96, 1.08)	0.6	0.948	0.0126204	1.01 (0.95, 1.08)	0.713	0.865
C36:2 PE*	0.0712928	1.07 (1.04, 1.11)	0	0	0.0628722	1.06 (1.02, 1.11)	0.001	0.011	0.0846119	1.09 (1.03, 1.15)	0.001	0.01	0.135206	1.14 (1.07, 1.22)	0	0.001	0.0214823	1.02 (0.96, 1.09)	0.503	0.902	-0.108009	0.90 (0.84, 0.96)	0.002	0.022
C38:4 PE*	0.0756157	1.08 (1.05, 1.11)	0	0	0.0660754	1.07 (1.03, 1.11)	0.001	0.011	0.0919378	1.10 (1.04, 1.15)	0	0.004	0.141945	1.15 (1.08, 1.23)	0	0.001	0.02417	1.02 (0.96, 1.09)	0.462	0.87	-0.0591737	0.94 (0.88, 1.01)	0.087	0.22
C40:6 PE*	0.0317296	1.03 (1.00, 1.07)	0.052	0.101	0.00335082	1.00 (0.96, 1.05)	0.879	0.925	0.065652	1.07 (1.02, 1.12)	0.007	0.037	0.0837495	1.09 (1.01, 1.17)	0.026	0.09	0.039589	1.04 (0.98, 1.11)	0.23	0.764	-0.00899424	0.99 (0.92, 1.06)	0.805	0.926
C36:1 PE plasmalogen*	-0.0152017	0.98 (0.95, 1.02)	0.384	0.497	-0.00847889	0.99 (0.95, 1.04)	0.718	0.819	-0.0132012	0.99 (0.94, 1.04)	0.614	0.769	-0.0124873	0.99 (0.92, 1.07)	0.747	0.837	0.0225985	1.02 (0.96, 1.09)	0.509	0.902	-0.0113895	0.99 (0.92, 1.06)	0.759	0.901
C36:3 PE*	0.0500742	1.05 (1.02, 1.08)	0.001	0.004	0.0445347	1.05 (1.01, 1.09)	0.021	0.062	0.0572979	1.06 (1.01, 1.12)	0.03	0.095	0.0991448	1.10 (1.03, 1.18)	0.003	0.022	0.00794147	1.01 (0.95, 1.07)	0.801	0.97	-0.100915	0.90 (0.84, 0.97)	0.003	0.029
C38:5 PE*	0.0690094	1.07 (1.04, 1.10)	0	0	0.0621063	1.06 (1.02, 1.11)	0.002	0.013	0.0817865	1.09 (1.03, 1.14)	0.001	0.01	0.136393	1.15 (1.08, 1.22)	0	0.001	0.00161694	1.00 (0.94, 1.07)	0.96	0.988	-0.0553248	0.95 (0.89, 1.01)	0.104	0.247
C36:2 PE plasmalogen*	0.0423507	1.04 (1.01, 1.08)	0.007	0.018	0.0472527	1.05 (1.01, 1.09)	0.021	0.062	0.0393515	1.04 (0.99, 1.09)	0.105	0.215	0.0978699	1.10 (1.03, 1.18)	0.004	0.023	0.0294993	1.03 (0.97, 1.10)	0.346	0.842	0.00343383	1.00 (0.94, 1.07)	0.919	0.97
C38:6 PE*	0.0368464	1.04 (1.00, 1.07)	0.032	0.067	0.0225157	1.02 (0.98, 1.07)	0.33	0.48	0.0600308	1.06 (1.01, 1.12)	0.02	0.069	0.0753909	1.08 (1.00, 1.16)	0.05	0.144	0.0433844	1.04 (0.98, 1.12)	0.202	0.763	-0.01841	0.98 (0.91, 1.06)	0.622	0.795
C16:0 SM	0.0310005	1.03 (1.00, 1.07)	0.059	0.111	0.0172523	1.02 (0.97, 1.06)	0.43	0.57	0.0522625	1.05 (1.00, 1.11)	0.036	0.107	0.0632917	1.07 (0.99, 1.14)	0.08	0.188	0.0109505	1.01 (0.95, 1.08)	0.736	0.959	-0.0479266	0.95 (0.89, 1.02)	0.182	0.359
C18:0 CE	-0.0120829	0.99 (0.96, 1.02)	0.451	0.559	-0.0176474	0.98 (0.94, 1.02)	0.395	0.538	-0.00596842	0.99 (0.95, 1.04)	0.814	0.906	-0.0414472	0.96 (0.89, 1.03)	0.251	0.422	0.00411878	1.00 (0.94, 1.07)	0.895	0.988	0.0541929	1.06 (0.99, 1.13)	0.12	0.276
C18:3 CE*	0.0172347	1.02 (0.98, 1.05)	0.306	0.445	0.0075895	1.01 (0.96, 1.05)	0.732	0.823	0.0372991	1.04 (0.99, 1.09)	0.156	0.292	0.00451299	1.00 (0.93, 1.08)	0.904	0.955	0.0252304	1.03 (0.96, 1.09)	0.444	0.87	0.00509262	1.01 (0.94, 1.08)	0.89	0.953
C22:5 CE*	-0.0277186	0.97 (0.94, 1.00)	0.072	0.134	-0.0357225	0.96 (0.93, 1.00)	0.074	0.158	-0.00942479	0.99 (0.94, 1.04)	0.7	0.846	-0.0555792	0.95 (0.89, 1.01)	0.093	0.209	-0.0118141	0.99 (0.93, 1.05)	0.703	0.959	0.0738115	1.08 (1.01, 1.15)	0.032	0.13
C18:2 LPC*	-0.029737	0.97 (0.94, 1.00)	0.086	0.155	-0.0343847	0.97 (0.92, 1.01)	0.133	0.25	-0.0222187	0.98 (0.93, 1.03)	0.406	0.581	-0.0321577	0.97 (0.90, 1.04)	0.407	0.556	-0.0356808	0.96 (0.90, 1.03)	0.287	0.764	0.0206903	1.02 (0.95, 1.10)	0.575	0.766
C20:5 LPC	-0.0361928	0.96 (0.93, 1.00)	0.037	0.076	-0.0376544	0.96 (0.92, 1.01)	0.097	0.194	-0.0272285	0.97 (0.92, 1.03)	0.322	0.493	-0.0405083	0.96 (0.89, 1.04)	0.295	0.468	-0.00963122	0.99 (0.93, 1.06)	0.773	0.968	0.0565763	1.06 (0.98, 1.14)	0.126	0.283
C22:5 LPC*	0.020346	1.02 (0.99, 1.06)	0.258	0.391	-0.0213808	0.98 (0.93, 1.03)	0.381	0.53	0.0823016	1.09 (1.03, 1.14)	0.002	0.014	0.027455	1.03 (0.95, 1.11)	0.501	0.628	-0.0154571	0.98 (0.92, 1.06)	0.67	0.959	0.00834442	1.01 (0.94, 1.09)	0.827	0.926
C16:1 LPC plasmalogen*	-0.0252081	0.98 (0.94, 1.01)	0.178	0.279	-0.0445573	0.96 (0.91, 1.00)	0.067	0.149	0.00851424	1.01 (0.95, 1.07)	0.774	0.896	-0.0411622	0.96 (0.89, 1.04)	0.315	0.483	-0.00773758	0.99 (0.92, 1.07)	0.841	0.97	0.00582302	1.01 (0.93, 1.09)	0.881	0.951
C46:0 TAG*	0.0764867	1.08 (1.04, 1.12)	0	0	0.0869938	1.09 (1.04, 1.14)	0	0.003	0.0645688	1.07 (1.02, 1.12)	0.011	0.047	0.0940209	1.10 (1.02, 1.18)	0.012	0.051	0.062142	1.06 (1.00, 1.14)	0.059	0.685	-0.082171	0.92 (0.86, 0.99)	0.021	0.103
C46:1 TAG*	0.0822522	1.09 (1.05, 1.12)	0	0	0.0834285	1.09 (1.04, 1.14)	0	0.003	0.079908	1.08 (1.03, 1.14)	0.002	0.014	0.107466	1.11 (1.03, 1.20)	0.005	0.028	0.0567792	1.06 (0.99, 1.13)	0.091	0.685	-0.0692609	0.93 (0.87, 1.00)	0.058	0.176
C46:2 TAG*	0.0655241	1.07 (1.03, 1.10)	0	0.001	0.0634222	1.07 (1.02, 1.11)	0.005	0.022	0.066171	1.07 (1.02, 1.12)	0.011	0.049	0.0994581	1.10 (1.03, 1.19)	0.009	0.042	0.0393585	1.04 (0.97, 1.11)	0.241	0.764	-0.0417611	0.96 (0.89, 1.03)	0.255	0.442
C50:5 TAG*	0.0147034	1.01 (0.98, 1.05)	0.376	0.496	0.0113717	1.01 (0.97, 1.06)	0.603	0.715	0.0153797	1.02 (0.97, 1.07)	0.549	0.713	0.0379954	1.04 (0.97, 1.12)	0.306	0.477	-0.0138185	0.99 (0.92, 1.05)	0.675	0.959	0.0138566	1.01 (0.94, 1.09)	0.703	0.862
C50:6 TAG*	0.00981037	1.01 (0.98, 1.04)	0.55	0.648	0.00745371	1.01 (0.97, 1.05)	0.731	0.823	0.0107395	1.01 (0.96, 1.06)	0.669	0.817	0.0341732	1.03 (0.96, 1.11)	0.348	0.503	-0.00138184	1.00 (0.94, 1.07)	0.966	0.988	0.0394033	1.04 (0.97, 1.12)	0.274	0.46
C54:9 TAG*	-0.0355069	0.97 (0.94, 1.00)	0.026	0.056	-0.0351193	0.97 (0.93, 1.01)	0.101	0.2	-0.0277022	0.97 (0.93, 1.02)	0.245	0.405	-0.0369605	0.96 (0.90, 1.03)	0.287	0.463	-0.0232735	0.98 (0.92, 1.04)	0.463	0.87	0.107966	1.11 (1.04, 1.20)	0.003	0.028
C52:7 TAG*	-0.0211628	0.98 (0.95, 1.01)	0.182	0.284	-0.0242341	0.98 (0.94, 1.02)	0.253	0.405	-0.0170703	0.98 (0.94, 1.03)	0.478	0.652	-0.0204483	0.98 (0.92, 1.05)	0.553	0.672	-0.0133564	0.99 (0.93, 1.05)	0.68	0.959	0.0690788	1.07 (1.00, 1.15)	0.045	0.155
C54:8 TAG*	-0.0465008	0.95 (0.92, 0.99)	0.004	0.012	-0.0480373	0.95 (0.91, 1.00)	0.029	0.08	-0.0426736	0.96 (0.91, 1.00)	0.079	0.182	-0.0445481	0.96 (0.89, 1.03)	0.219	0.388	-0.0347278	0.97 (0.91, 1.03)	0.289	0.764	0.0865497	1.09 (1.02, 1.17)	0.017	0.094
C58:11 TAG*	-0.0594725	0.94 (0.91, 0.97)	0	0.002	-0.0538579	0.95 (0.91, 0.99)	0.018	0.058	-0.0581934	0.94 (0.90, 0.99)	0.018	0.066	-0.0670849	0.94 (0.87, 1.00)	0.066	0.171	-0.016053	0.98 (0.92, 1.05)	0.63	0.959	0.12266	1.13 (1.05, 1.21)	0.001	0.019
1,7-Dimethyluric acid	0.000108705	1.00 (0.97, 1.03)	0.995	0.995	-0.0154377	0.98 (0.94, 1.03)	0.493	0.627	0.0107418	1.01 (0.96, 1.06)	0.668	0.817	0.0428191	1.04 (0.97, 1.12)	0.26	0.432	-0.0689361	0.93 (0.88, 1.00)	0.035	0.601	0.0625039	1.06 (1.00, 1.14)	0.069	0.191
C34:1 PC plasmalogen*	0.0515259	1.05 (1.02, 1.09)	0.001	0.004	0.0648711	1.07 (1.02, 1.11)	0.003	0.015	0.0386125	1.04 (0.99, 1.09)	0.109	0.221	0.0704444	1.07 (1.00, 1.15)	0.046	0.137	0.0566339	1.06 (0.99, 1.13)	0.076	0.685	-0.108337	0.90 (0.84, 0.96)	0.002	0.022
C34:2 PC plasmalogen*	0.0216922	1.02 (0.99, 1.06)	0.204	0.314	0.0226942	1.02 (0.98, 1.07)	0.318	0.468	0.0293126	1.03 (0.98, 1.08)	0.261	0.423	0.0461194	1.05 (0.97, 1.13)	0.223	0.39	0.0323346	1.03 (0.97, 1.10)	0.337	0.835	-0.016413	0.98 (0.91, 1.06)	0.659	0.825
C34:3 PC plasmalogen*	-0.0443186	0.96 (0.93, 0.99)	0.008	0.021	-0.0271616	0.97 (0.93, 1.02)	0.224	0.38	-0.0631034	0.94 (0.89, 0.99)	0.013	0.054	-0.0262257	0.97 (0.91, 1.05)	0.48	0.62	-0.0410362	0.96 (0.90, 1.02)	0.214	0.763	0.0752494	1.08 (1.01, 1.16)	0.035	0.134
C34:5 PC plasmalogen*	-0.0379958	0.96 (0.93, 0.99)	0.018	0.042	-0.0274843	0.97 (0.93, 1.01)	0.196	0.337	-0.049098	0.95 (0.91, 1.00)	0.048	0.125	0.0266963	1.03 (0.96, 1.10)	0.464	0.61	-0.0208828	0.98 (0.92, 1.04)	0.505	0.902	0.110971	1.12 (1.04, 1.20)	0.001	0.02
C36:5 PC plasmalogen-B*	-0.0254114	0.97 (0.94, 1.01)	0.136	0.22	-0.00439	1.00 (0.95, 1.04)	0.846	0.902	-0.0491503	0.95 (0.90, 1.00)	0.058	0.144	0.0421669	1.04 (0.97, 1.12)	0.252	0.422	-0.0182409	0.98 (0.92, 1.05)	0.591	0.948	0.0868439	1.09 (1.02, 1.17)	0.017	0.094
C38:7 PC plasmalogen*	-0.0698179	0.93 (0.90, 0.96)	0	0	-0.0594249	0.94 (0.90, 0.99)	0.009	0.035	-0.0757814	0.93 (0.88, 0.98)	0.004	0.022	-0.0639013	0.94 (0.87, 1.01)	0.095	0.211	-0.0148608	0.99 (0.92, 1.05)	0.659	0.959	0.117259	1.12 (1.04, 1.21)	0.002	0.022
C34:1 PC plasmalogen-B*	0.00902215	1.01 (0.97, 1.04)	0.608	0.693	0.013649	1.01 (0.97, 1.06)	0.561	0.685	0.00850175	1.01 (0.96, 1.06)	0.75	0.893	0.0275518	1.03 (0.95, 1.11)	0.469	0.61	0.012707	1.01 (0.94, 1.09)	0.722	0.959	0.00690724	1.01 (0.94, 1.08)	0.855	0.94
C36:2 PC plasmalogen*	0.00934263	1.01 (0.98, 1.04)	0.574	0.671	0.02153	1.02 (0.98, 1.07)	0.334	0.48	-0.00527368	0.99 (0.95, 1.05)	0.834	0.909	0.00241012	1.00 (0.93, 1.08)	0.948	0.972	0.0240785	1.02 (0.96, 1.09)	0.463	0.87	-0.0533217	0.95 (0.88, 1.02)	0.137	0.295
C36:3 PC plasmalogen-A*	-0.0325258	0.97 (0.94, 1.00)	0.05	0.097	-0.0169453	0.98 (0.94, 1.03)	0.441	0.573	-0.0506385	0.95 (0.90, 1.00)	0.047	0.124	-0.0362627	0.96 (0.90, 1.04)	0.324	0.489	-0.0304108	0.97 (0.91, 1.03)	0.353	0.842	0.0533697	1.05 (0.98, 1.13)	0.133	0.291
C38:4 PC plasmalogen*	0.0325986	1.03 (1.00, 1.07)	0.042	0.084	0.0574273	1.06 (1.02, 1.10)	0.007	0.027	0.00394124	1.00 (0.96, 1.05)	0.872	0.93	0.0611835	1.06 (0.99, 1.14)	0.075	0.182	0.00377304	1.00 (0.94, 1.07)	0.907	0.988	-0.0473975	0.95 (0.89, 1.02)	0.173	0.347
C36:4 PC plasmalogen*	0.0146632	1.01 (0.98, 1.05)	0.384	0.497	0.0405435	1.04 (1.00, 1.09)	0.072	0.156	-0.0186055	0.98 (0.93, 1.03)	0.469	0.651	0.0521769	1.05 (0.98, 1.13)	0.161	0.324	0.0258644	1.03 (0.96, 1.10)	0.445	0.87	0.00972893	1.01 (0.94, 1.09)	0.791	0.916
C34:3 PE plasmalogen*	-0.00396747	1.00 (0.97, 1.03)	0.799	0.837	0.00259958	1.00 (0.96, 1.04)	0.9	0.926	-0.0141879	0.99 (0.94, 1.03)	0.555	0.713	0.0431613	1.04 (0.98, 1.12)	0.205	0.375	-0.0117712	0.99 (0.93, 1.05)	0.706	0.959	0.0329493	1.03 (0.97, 1.10)	0.32	0.506
C38:3 PE plasmalogen*	-0.0467835	0.95 (0.92, 0.99)	0.005	0.015	-0.0358775	0.96 (0.92, 1.01)	0.105	0.207	-0.0538046	0.95 (0.90, 1.00)	0.039	0.11	-0.00497572	1.00 (0.93, 1.07)	0.893	0.951	-0.0535369	0.95 (0.89, 1.01)	0.106	0.685	0.0860781	1.09 (1.01, 1.17)	0.018	0.098
C38:5 PE plasmalogen*	0.0051952	1.01 (0.97, 1.04)	0.748	0.804	0.0164179	1.02 (0.98, 1.06)	0.44	0.573	-0.0071458	0.99 (0.95, 1.04)	0.775	0.896	0.0562211	1.06 (0.99, 1.13)	0.105	0.232	0.00512269	1.01 (0.94, 1.07)	0.872	0.977	0.0589916	1.06 (0.99, 1.13)	0.087	0.22
C38:6 PE plasmalogen*	-0.0122842	0.99 (0.96, 1.02)	0.444	0.556	-0.00276311	1.00 (0.96, 1.04)	0.897	0.926	-0.0221316	0.98 (0.93, 1.03)	0.37	0.538	0.0256274	1.03 (0.96, 1.10)	0.464	0.61	0.00225486	1.00 (0.94, 1.07)	0.943	0.988	0.11029	1.12 (1.04, 1.20)	0.001	0.02
C40:7 PE plasmalogen*	-0.0465711	0.95 (0.92, 0.99)	0.005	0.015	-0.0412094	0.96 (0.92, 1.00)	0.06	0.137	-0.050872	0.95 (0.90, 1.00)	0.048	0.125	-0.0316287	0.97 (0.90, 1.04)	0.383	0.531	0.00407989	1.00 (0.94, 1.07)	0.9	0.988	0.0784808	1.08 (1.01, 1.16)	0.028	0.125
C36:5 PE plasmalogen*	-0.0148288	0.99 (0.95, 1.02)	0.363	0.488	-0.00598732	0.99 (0.95, 1.04)	0.783	0.864	-0.0265394	0.97 (0.93, 1.02)	0.285	0.455	0.0403881	1.04 (0.97, 1.12)	0.25	0.422	0.00817961	1.01 (0.95, 1.07)	0.798	0.97	0.089158	1.09 (1.02, 1.17)	0.01	0.07
C38:7 PE plasmalogen*	-0.0603101	0.94 (0.91, 0.97)	0	0.002	-0.0571258	0.94 (0.90, 0.99)	0.011	0.04	-0.0597657	0.94 (0.89, 0.99)	0.023	0.076	-0.039486	0.96 (0.89, 1.03)	0.291	0.465	-0.000220631	1.00 (0.94, 1.07)	0.995	0.995	0.113693	1.12 (1.04, 1.20)	0.002	0.022
C36:3 PE plasmalogen*	0.0249355	1.03 (0.99, 1.06)	0.112	0.187	0.0297258	1.03 (0.99, 1.07)	0.147	0.272	0.0193478	1.02 (0.97, 1.07)	0.429	0.599	0.0697206	1.07 (1.00, 1.15)	0.041	0.126	0.00129676	1.00 (0.94, 1.07)	0.967	0.988	0.00622161	1.01 (0.94, 1.07)	0.853	0.94
C36:4 PE plasmalogen*	0.0135443	1.01 (0.98, 1.05)	0.392	0.505	0.0241837	1.02 (0.98, 1.07)	0.249	0.404	-0.00123306	1.00 (0.95, 1.05)	0.96	0.972	0.0466616	1.05 (0.98, 1.12)	0.184	0.359	0.0014446	1.00 (0.94, 1.06)	0.963	0.988	0.025212	1.03 (0.96, 1.10)	0.459	0.653
C18:1 LPE*	0.0696927	1.07 (1.04, 1.11)	0	0	0.0658295	1.07 (1.02, 1.11)	0.002	0.011	0.0737186	1.08 (1.03, 1.13)	0.002	0.014	0.105059	1.11 (1.04, 1.19)	0.002	0.017	0.0412084	1.04 (0.98, 1.11)	0.188	0.761	-0.0731461	0.93 (0.87, 0.99)	0.035	0.134
C18:2 LPE*	0.0430937	1.04 (1.01, 1.08)	0.01	0.024	0.0365277	1.04 (0.99, 1.08)	0.095	0.193	0.0486864	1.05 (1.00, 1.10)	0.061	0.148	0.0362745	1.04 (0.96, 1.12)	0.328	0.492	0.0206574	1.02 (0.96, 1.09)	0.525	0.903	-0.0774984	0.93 (0.86, 0.99)	0.03	0.127
C20:4 LPE	0.0638802	1.07 (1.03, 1.10)	0	0.001	0.0520653	1.05 (1.01, 1.10)	0.018	0.058	0.0814273	1.08 (1.03, 1.14)	0.001	0.01	0.0731074	1.08 (1.00, 1.16)	0.048	0.14	0.044932	1.05 (0.98, 1.11)	0.166	0.761	-0.0458645	0.96 (0.89, 1.02)	0.185	0.363
C22:0 LPE	-0.0362168	0.96 (0.93, 1.00)	0.037	0.076	-0.0589924	0.94 (0.90, 0.99)	0.011	0.04	-0.0038922	1.00 (0.95, 1.05)	0.882	0.93	-0.038199	0.96 (0.89, 1.04)	0.317	0.483	-0.0440058	0.96 (0.89, 1.03)	0.21	0.763	0.0399762	1.04 (0.97, 1.12)	0.272	0.46
C22:6 LPE	0.00605093	1.01 (0.97, 1.04)	0.71	0.778	-0.018555	0.98 (0.94, 1.03)	0.403	0.544	0.0410523	1.04 (0.99, 1.09)	0.089	0.2	-0.0158856	0.98 (0.92, 1.06)	0.662	0.77	0.0484766	1.05 (0.99, 1.12)	0.129	0.694	-0.000669817	1.00 (0.93, 1.07)	0.985	0.985
C51:3 TAG*	0.00482416	1.00 (0.97, 1.04)	0.778	0.82	0.00073383	1.00 (0.96, 1.05)	0.974	0.983	0.010071	1.01 (0.96, 1.06)	0.698	0.846	0.0233817	1.02 (0.95, 1.10)	0.542	0.665	-0.0301042	0.97 (0.91, 1.04)	0.367	0.851	0.00731291	1.01 (0.94, 1.08)	0.84	0.936
C49:2 TAG*	0.0693956	1.07 (1.04, 1.11)	0	0	0.079042	1.08 (1.03, 1.13)	0.001	0.006	0.0634205	1.07 (1.02, 1.12)	0.009	0.044	0.0897	1.09 (1.02, 1.18)	0.016	0.062	0.044639	1.05 (0.98, 1.12)	0.185	0.761	-0.0528385	0.95 (0.88, 1.02)	0.144	0.302
C20:0 SM	-0.0406562	0.96 (0.93, 0.99)	0.015	0.036	-0.0622706	0.94 (0.90, 0.98)	0.004	0.02	-0.00621068	0.99 (0.94, 1.05)	0.814	0.906	0.00358892	1.00 (0.93, 1.08)	0.922	0.96	-0.0542737	0.95 (0.89, 1.01)	0.102	0.685	0.0790768	1.08 (1.01, 1.16)	0.029	0.125
C24:1 SM*	0.022962	1.02 (0.99, 1.06)	0.166	0.263	0.0175204	1.02 (0.97, 1.06)	0.424	0.569	0.0319416	1.03 (0.98, 1.09)	0.212	0.368	0.0343188	1.03 (0.96, 1.11)	0.35	0.503	0.0205738	1.02 (0.96, 1.09)	0.53	0.903	-0.0356353	0.96 (0.90, 1.04)	0.32	0.506
C34:0 PS*	-0.0161985	0.98 (0.95, 1.02)	0.323	0.453	-0.0208991	0.98 (0.94, 1.02)	0.334	0.48	-0.00230386	1.00 (0.95, 1.05)	0.927	0.955	-0.00963112	0.99 (0.92, 1.06)	0.793	0.872	-0.0145081	0.99 (0.92, 1.05)	0.657	0.959	0.0582795	1.06 (0.99, 1.14)	0.099	0.237
C4-OH carnitine	0.0467911	1.05 (1.01, 1.08)	0.008	0.02	0.0534822	1.05 (1.01, 1.10)	0.021	0.063	0.0451167	1.05 (0.99, 1.10)	0.094	0.206	0.0773169	1.08 (1.00, 1.17)	0.055	0.154	0.0597247	1.06 (0.99, 1.13)	0.073	0.685	-0.082042	0.92 (0.86, 0.99)	0.026	0.121
C5-DC carnitine	-0.00676792	0.99 (0.96, 1.03)	0.679	0.757	-0.0108199	0.99 (0.95, 1.03)	0.618	0.726	0.00353356	1.00 (0.96, 1.05)	0.887	0.93	0.00205463	1.00 (0.93, 1.08)	0.955	0.972	0.00643419	1.01 (0.95, 1.07)	0.837	0.97	0.00292998	1.00 (0.94, 1.07)	0.932	0.97
C7 carnitine	0.0109683	1.01 (0.98, 1.04)	0.506	0.609	0.0112322	1.01 (0.97, 1.06)	0.608	0.717	0.0205148	1.02 (0.97, 1.07)	0.418	0.587	0.0199341	1.02 (0.95, 1.10)	0.589	0.702	0.0106125	1.01 (0.95, 1.08)	0.745	0.959	-0.0193439	0.98 (0.92, 1.05)	0.584	0.769
Ne,Ne dimethyllysine	-0.0222911	0.98 (0.95, 1.01)	0.174	0.274	-0.00306094	1.00 (0.95, 1.04)	0.889	0.925	-0.0442511	0.96 (0.91, 1.00)	0.071	0.167	-0.0156454	0.98 (0.92, 1.06)	0.667	0.772	-0.0103868	0.99 (0.93, 1.06)	0.754	0.959	-0.0348218	0.97 (0.90, 1.03)	0.319	0.506
C9 carnitine	-0.0326489	0.97 (0.94, 1.00)	0.041	0.083	-0.0241766	0.98 (0.94, 1.02)	0.253	0.405	-0.0361973	0.96 (0.92, 1.01)	0.14	0.274	-0.0449008	0.96 (0.89, 1.03)	0.211	0.379	0.000448825	1.00 (0.94, 1.06)	0.989	0.995	0.0555571	1.06 (0.99, 1.13)	0.107	0.253
C10:2 carnitine	-0.0291948	0.97 (0.94, 1.00)	0.085	0.155	-0.0230519	0.98 (0.94, 1.02)	0.304	0.457	-0.0357679	0.96 (0.92, 1.02)	0.17	0.316	-0.0110419	0.99 (0.92, 1.07)	0.777	0.862	-0.0129809	0.99 (0.92, 1.05)	0.7	0.959	-0.0113542	0.99 (0.92, 1.06)	0.761	0.901
C12:1 carnitine*	0.024035	1.02 (0.99, 1.06)	0.121	0.201	0.0220983	1.02 (0.98, 1.07)	0.307	0.458	0.0267437	1.03 (0.98, 1.07)	0.229	0.384	0.0351034	1.04 (0.97, 1.11)	0.306	0.477	0.0168989	1.02 (0.96, 1.08)	0.585	0.947	-0.0316464	0.97 (0.91, 1.04)	0.35	0.528
C14:2 carnitine*	-0.0172151	0.98 (0.95, 1.02)	0.312	0.447	-0.0252911	0.98 (0.93, 1.02)	0.262	0.408	-0.00412354	1.00 (0.95, 1.05)	0.875	0.93	0.00411689	1.00 (0.93, 1.08)	0.914	0.96	-0.0187388	0.98 (0.92, 1.05)	0.573	0.947	-0.00301315	1.00 (0.93, 1.07)	0.933	0.97
4-Hydroxyhippuric acid	0.0283645	1.03 (1.00, 1.06)	0.093	0.163	0.026087	1.03 (0.98, 1.07)	0.246	0.403	0.025011	1.03 (0.98, 1.08)	0.329	0.493	0.0254179	1.03 (0.95, 1.11)	0.507	0.629	0.00311579	1.00 (0.94, 1.07)	0.925	0.988	-0.0664101	0.94 (0.87, 1.00)	0.063	0.184
N-acetyltryptophan	0.00138131	1.00 (0.97, 1.03)	0.934	0.95	0.00495281	1.00 (0.96, 1.05)	0.828	0.889	-0.00367173	1.00 (0.95, 1.05)	0.883	0.93	0.00138074	1.00 (0.93, 1.08)	0.97	0.978	-0.0235681	0.98 (0.91, 1.04)	0.482	0.881	-0.0226907	0.98 (0.91, 1.05)	0.517	0.713
Piperine	-0.0600991	0.94 (0.91, 0.97)	0	0.001	-0.064558	0.94 (0.90, 0.98)	0.003	0.017	-0.0426179	0.96 (0.91, 1.01)	0.086	0.196	-0.00393382	1.00 (0.93, 1.07)	0.916	0.96	-0.0841964	0.92 (0.86, 0.98)	0.009	0.49	0.0908984	1.10 (1.02, 1.17)	0.01	0.07
C51:0 TAG*	0.0665628	1.07 (1.03, 1.11)	0	0.001	0.0788064	1.08 (1.03, 1.13)	0.001	0.006	0.0532893	1.05 (1.00, 1.11)	0.043	0.117	0.089642	1.09 (1.01, 1.18)	0.021	0.079	0.0416049	1.04 (0.98, 1.11)	0.221	0.764	-0.0543024	0.95 (0.88, 1.02)	0.142	0.301
C43:0 TAG*	0.0458813	1.05 (1.01, 1.08)	0.005	0.015	0.0597369	1.06 (1.02, 1.11)	0.007	0.027	0.0294755	1.03 (0.98, 1.08)	0.23	0.384	0.0673833	1.07 (1.00, 1.15)	0.064	0.168	0.0335783	1.03 (0.97, 1.10)	0.311	0.805	-0.0652915	0.94 (0.87, 1.00)	0.063	0.184
C44:0 TAG*	0.0699019	1.07 (1.04, 1.11)	0	0	0.0757212	1.08 (1.03, 1.13)	0.001	0.008	0.0630545	1.07 (1.01, 1.12)	0.013	0.053	0.0898325	1.09 (1.02, 1.18)	0.017	0.066	0.0546756	1.06 (0.99, 1.13)	0.101	0.685	-0.0729434	0.93 (0.87, 1.00)	0.044	0.154
C47:2 TAG*	0.066232	1.07 (1.03, 1.11)	0	0.001	0.072525	1.08 (1.03, 1.13)	0.002	0.011	0.0606383	1.06 (1.01, 1.12)	0.018	0.066	0.0917574	1.10 (1.02, 1.18)	0.017	0.065	0.0407678	1.04 (0.97, 1.11)	0.228	0.764	-0.0538113	0.95 (0.88, 1.02)	0.141	0.301
C43:1 TAG*	0.0569927	1.06 (1.02, 1.09)	0.001	0.002	0.0620657	1.06 (1.02, 1.11)	0.005	0.023	0.0509264	1.05 (1.00, 1.10)	0.039	0.11	0.0715344	1.07 (1.00, 1.15)	0.051	0.146	0.0518821	1.05 (0.99, 1.12)	0.113	0.685	-0.0540577	0.95 (0.88, 1.02)	0.126	0.283
C45:1 TAG*	0.0640311	1.07 (1.03, 1.10)	0	0.001	0.0714836	1.07 (1.03, 1.12)	0.002	0.011	0.0581599	1.06 (1.01, 1.11)	0.019	0.067	0.0858991	1.09 (1.01, 1.17)	0.022	0.079	0.0527042	1.05 (0.99, 1.13)	0.114	0.685	-0.0657735	0.94 (0.87, 1.01)	0.069	0.191
C47:1 TAG*	0.0651565	1.07 (1.03, 1.10)	0	0.001	0.0772052	1.08 (1.03, 1.13)	0.001	0.007	0.0546918	1.06 (1.01, 1.11)	0.026	0.085	0.0838546	1.09 (1.01, 1.17)	0.025	0.088	0.0509685	1.05 (0.99, 1.12)	0.122	0.691	-0.0604039	0.94 (0.88, 1.01)	0.091	0.225
C49:3 TAG*	0.0424941	1.04 (1.01, 1.08)	0.01	0.025	0.0476278	1.05 (1.00, 1.10)	0.031	0.084	0.0397891	1.04 (0.99, 1.09)	0.116	0.233	0.0545398	1.06 (0.98, 1.13)	0.137	0.284	-0.00864793	0.99 (0.93, 1.06)	0.798	0.97	-0.0351704	0.97 (0.90, 1.04)	0.325	0.506
C51:1 TAG*	0.0579193	1.06 (1.02, 1.10)	0.001	0.003	0.0635022	1.07 (1.02, 1.12)	0.006	0.026	0.0543675	1.06 (1.00, 1.11)	0.041	0.114	0.0824498	1.09 (1.01, 1.17)	0.035	0.111	0.0350047	1.04 (0.97, 1.11)	0.31	0.805	-0.0221	0.98 (0.91, 1.05)	0.551	0.749
C53:2 TAG*	0.0296315	1.03 (1.00, 1.07)	0.082	0.151	0.0133694	1.01 (0.97, 1.06)	0.556	0.682	0.0539167	1.06 (1.00, 1.11)	0.037	0.109	0.0678794	1.07 (0.99, 1.15)	0.07	0.176	-0.0166268	0.98 (0.92, 1.05)	0.623	0.959	-0.00620982	0.99 (0.93, 1.07)	0.865	0.943
C55:2 TAG*	0.0511814	1.05 (1.02, 1.09)	0.003	0.008	0.0401946	1.04 (1.00, 1.09)	0.074	0.158	0.0671029	1.07 (1.02, 1.13)	0.011	0.047	0.104849	1.11 (1.03, 1.20)	0.005	0.028	0.024824	1.03 (0.96, 1.10)	0.463	0.87	-0.038347	0.96 (0.90, 1.03)	0.298	0.493
C55:3 TAG*	-0.00705982	0.99 (0.96, 1.03)	0.675	0.755	-0.0260943	0.97 (0.93, 1.02)	0.247	0.403	0.0178362	1.02 (0.97, 1.07)	0.482	0.652	0.0332139	1.03 (0.96, 1.11)	0.373	0.523	-0.0540919	0.95 (0.89, 1.01)	0.1	0.685	0.00856265	1.01 (0.94, 1.08)	0.811	0.926
C53:3 TAG*	-0.0382367	0.96 (0.93, 0.99)	0.023	0.053	-0.0477498	0.95 (0.91, 1.00)	0.032	0.087	-0.0267319	0.97 (0.93, 1.02)	0.303	0.478	-0.0256669	0.97 (0.91, 1.05)	0.49	0.62	-0.0700275	0.93 (0.87, 1.00)	0.035	0.601	0.0455583	1.05 (0.98, 1.12)	0.207	0.38
C45:2 TAG*	0.0573092	1.06 (1.02, 1.09)	0.001	0.003	0.0615831	1.06 (1.02, 1.11)	0.007	0.027	0.0536993	1.06 (1.00, 1.11)	0.035	0.106	0.0930386	1.10 (1.02, 1.18)	0.014	0.058	0.0384871	1.04 (0.97, 1.11)	0.256	0.764	-0.0433221	0.96 (0.89, 1.03)	0.238	0.424
4-Hydroxy-3-methylacetophenone	-0.0594792	0.94 (0.91, 0.98)	0.001	0.003	-0.0313711	0.97 (0.92, 1.02)	0.195	0.337	-0.0861616	0.92 (0.87, 0.97)	0.001	0.01	-0.0538043	0.95 (0.87, 1.03)	0.186	0.359	-0.0089535	0.99 (0.93, 1.06)	0.793	0.97	0.0888597	1.09 (1.02, 1.17)	0.016	0.094

## Sheet: source data for figure 3
type	pathway	pval	padj	log2err	ES	NES	size	leadingEdge
All-casue mortality	Triacylglycerols (>56 C or >3 double bonds)	9.79555e-07	5.87733e-06	0.643552	-0.717352	-2.71176	21	HMDB0005392, HMDB0005463, HMDB0005448, HMDB0010531, HMDB0005391, HMDB0005447, HMDB0005462, HMDB0010518, HMDB0005370, HMDB0005471, HMDB0005363, HMDB0010498
All-casue mortality	Plasmalogens	0.0748036	0.128235	0.287805	-0.363645	-1.40781	24	HMDB0011229, HMDB0011420, HMDB0011384, HMDB0011394, HMDB0011211, HMDB0011214, HMDB0011244, HMDB0011220, HMDB0010407
All-casue mortality	Cholesterol Esters	0.143382	0.215074	0.227987	-0.460579	-1.32376	10	HMDB0006733, HMDB0000610, HMDB0000885, HMDB0006731, HMDB0006726, HMDB0010375
All-casue mortality	Amines, amino acids, and derivatives	0.223022	0.297362	0.257206	-0.27151	-1.14556	31	HMDB0000187, HMDB0000167, HMDB0000123, HMDB0000064, HMDB0001906, HMDB0004827, HMDB0000168, HMDB0000641, HMDB0000696, HMDB0000161, HMDB0000991, HMDB0000883, HMDB0000043, HMDB0004620, HMDB0013713, HMDB0000687, HMDB0000562, HMDB0000716, HMDB0000159, HMDB0000725, HMDB0000172, HMDB0000904, HMDB0000898, HMDB0000162, HMDB0003357, HMDB0000479, HMDB0000158, HMDB0006344, HMDB0000248, HMDB0000092
All-casue mortality	Carnitines	0.458564	0.500251	0.152145	-0.264574	-0.974615	20	HMDB0013288, HMDB0013325, HMDB0006347, HMDB0013331, HMDB0013130, HMDB0000651, HMDB0000824, HMDB0000062, HMDB0000791, HMDB0000688, HMDB0002250, HMDB0002366, HMDB0013238, HMDB0002013, HMDB0002014, HMDB0000705, HMDB0013326, HMDB0013127, HMDB0005066, HMDB0000201
All-casue mortality	Purines and purine derivatives	0.513353	0.513353	0.0628004	0.463331	0.978162	6	HMDB0000897, HMDB0000289, HMDB0003282, HMDB0001886, HMDB0001991
All-casue mortality	Lysophosphatidylethanolamines	0.429231	0.500251	0.0734381	0.521225	1.04114	5	HMDB0011506, HMDB0011517, HMDB0011507
All-casue mortality	Phosphatidylcholine	0.0572473	0.114495	0.206588	0.493755	1.42515	20	HMDB0007873, HMDB0007972, HMDB0007871, HMDB0007870, HMDB0008038, HMDB0008047, HMDB0007869, HMDB0008270, HMDB0008105
All-casue mortality	Diacylglycerols	0.0536913	0.114495	0.224966	0.585515	1.47761	11	HMDB0007216, HMDB0007098, HMDB0007100, HMDB0007099, HMDB0007102, HMDB0007218, HMDB0007103
All-casue mortality	Nucleosides, nucleotides, and analogues	0.0430769	0.114495	0.271289	0.745476	1.48907	5	HMDB0004824, HMDB0000767, HMDB0005923, HMDB0001563
All-casue mortality	Phosphatidylethanolamine	0.0409847	0.114495	0.321776	0.62274	1.53502	10	HMDB0008937, HMDB0008928, HMDB0009003, HMDB0008994, HMDB0009069, HMDB0009060, HMDB0008925, HMDB0009102, HMDB0009012
All-casue mortality	Triacylglycerols (≤56 C and ≤3 double bonds)	1.55425e-09	1.8651e-08	0.788187	0.735543	2.38657	38	HMDB0005376, HMDB0005359, HMDB0005377, HMDB0005360, HMDB0010412, HMDB0005357, HMDB0005356, HMDB0005367, HMDB0010411, HMDB0005365, HMDB0005433, HMDB0042063, HMDB0011706, HMDB0005395, HMDB0031106, HMDB0042076, HMDB0010419, HMDB0042100, HMDB0042099, HMDB0005362, HMDB0042104, HMDB0043170, HMDB0042098, HMDB0005403, HMDB0005369, HMDB0042226, HMDB0005432, HMDB0042062, HMDB0005404, HMDB0042103, HMDB00053…
Longevity	Triacylglycerols (≤56 C and ≤3 double bonds)	8.34062e-07	5.00437e-06	0.659444	-0.630726	-2.31466	38	HMDB0005403, HMDB0010411, HMDB0005359, HMDB0005410, HMDB0005365, HMDB0005360, HMDB0042063, HMDB0005404, HMDB0005377, HMDB0005395, HMDB0005357, HMDB0005376, HMDB0010412, HMDB0005356, HMDB0005433, HMDB0005396, HMDB0005367, HMDB0042099, HMDB0042062, HMDB0042100, HMDB0031106, HMDB0042098, HMDB0042076, HMDB0011706, HMDB0005405, HMDB0043170, HMDB0010419, HMDB0042226, HMDB0005369, HMDB0042103
Longevity	Nucleosides, nucleotides, and analogues	0.000932204	0.00372881	0.477271	-0.892534	-1.82282	5	HMDB0004824, HMDB0005923, HMDB0000767, HMDB0001563
Longevity	Phosphatidylethanolamine	0.0494505	0.103528	0.276501	-0.609527	-1.53263	10	HMDB0008994, HMDB0008928, HMDB0009060, HMDB0008937, HMDB0009003, HMDB0009069
Longevity	Diacylglycerols	0.162587	0.278721	0.142901	-0.500605	-1.31091	11	HMDB0007100, HMDB0007216, HMDB0007098, HMDB0007102, HMDB0007218, HMDB0007099, HMDB0007103
Longevity	Lysophosphatidylethanolamines	0.373134	0.559701	0.0913924	-0.534492	-1.09159	5	HMDB0011507, HMDB0011506, HMDB0011517
Longevity	Phosphatidylcholine	0.654237	0.744417	0.0576091	-0.277382	-0.868148	20	HMDB0007871, HMDB0007873, HMDB0007972, HMDB0007870, HMDB0008105, HMDB0008038, HMDB0007869, HMDB0008047, HMDB0008270, HMDB0008039
Longevity	Carnitines	0.662712	0.744417	0.057006	-0.275208	-0.861343	20	HMDB0013127, HMDB0005066, HMDB0000201, HMDB0002013, HMDB0002014, HMDB0013326, HMDB0013238, HMDB0013325, HMDB0000705, HMDB0002250, HMDB0000688
Longevity	Purines and purine derivatives	0.877477	0.877477	0.046882	-0.298338	-0.64493	6	HMDB0000897
Longevity	Amines, amino acids, and derivatives	0.682382	0.744417	0.0741759	0.239084	0.853406	31	HMDB0000187, HMDB0000064
Longevity	Cholesterol Esters	0.0517639	0.103528	0.321776	0.577952	1.55539	10	HMDB0006731, HMDB0010375, HMDB0006726, HMDB0006733, HMDB0010368, HMDB0000885, HMDB0000610
Longevity	Plasmalogens	0.00146465	0.00439396	0.45506	0.569121	1.89025	24	HMDB0011229, HMDB0011420, HMDB0011214, HMDB0011387, HMDB0011410, HMDB0011220, HMDB0011384, HMDB0011394, HMDB0011211, HMDB0011386, HMDB0011244
Longevity	Triacylglycerols (>56 C or >3 double bonds)	4.10806e-08	4.92968e-07	0.719513	0.798168	2.60215	21	HMDB0010531, HMDB0005392, HMDB0005471, HMDB0005448, HMDB0005456, HMDB0005463, HMDB0005462, HMDB0010498, HMDB0010518, HMDB0005447, HMDB0005458, HMDB0005406, HMDB0010517, HMDB0005391

## Sheet: source data for figure S1
Metabolite	beta_all	beta_young	beta_old	beta_female	beta_male	beta_10year	beta_20year	beta_exclude	beta_complete
Ureidopropionic acid	0.0870052	0.0930929	0.0776554	0.0823829	0.0934403	0.141857	0.125169	0.149884	0.0869403
Betaine	-0.00374073	0.0341088	-0.0227064	-0.0111963	0.0457829	0.0680271	0.0373857	0.0240601	-0.00254611
Bilirubin	-0.057392	-0.104367	-0.0474173	-0.0546492	-0.0553611	0.0317793	-0.0291959	0.0530814	-0.054046
L-Carnitine	-0.00263933	0.0335406	-0.00917488	-0.0234521	0.0542386	0.123167	0.0241835	0.121009	-0.00263933
Cortisol	-0.0145958	-0.0297641	-0.00383202	-0.0159474	-0.00902403	-0.0498127	-0.0155753	0.0194304	-0.0151477
Creatine	-0.0269261	0.0278467	-0.0228904	-0.0478045	0.0509557	-0.0714187	-0.0317176	0.0092606	-0.0269261
Cholesterol	0.0395133	0.0527445	0.0319248	0.0399864	0.0174953	0.0450974	-0.00694895	0.086998	0.042584
Dimethylglycine	0.0302781	0.0253238	0.0253835	0.0242908	0.0541002	0.0514135	0.0662693	0.0428731	0.0302781
Glycine	-0.0510781	-0.00681517	-0.0660629	-0.0549519	-0.0467021	-0.0118661	-0.0345388	0.0793294	-0.0462163
Guanidoacetic acid	-0.0312211	0.00183528	-0.0408224	-0.0288755	-0.043206	0.0121928	-0.00768088	0.0428765	-0.0298199
L-Tyrosine	0.0244465	0.0829976	0.0129744	0.0223628	0.0255096	0.102003	0.0901514	0.101617	0.0244465
L-Phenylalanine	0.00679295	0.0527037	0.000108212	-0.000962849	0.0357705	0.142624	0.0846192	0.187354	0.00679295
L-Alanine	-0.0100704	0.0743954	-0.028836	0.001387	-0.0551504	0.0573074	0.0109066	0.0756205	-0.0100704
L-Proline	0.0169988	0.0669776	0.00433824	0.0289623	-0.0379464	0.0381723	0.0601112	0.0597547	0.0152114
L-Threonine	-0.0615949	-0.0274367	-0.0652126	-0.0503579	-0.101272	-0.0620317	-0.00110108	-0.0621379	-0.0647664
L-Asparagine	-0.0158963	-0.00958556	-0.0140274	-0.0170256	-0.00157772	-0.0174326	0.0487537	0.0334022	-0.0158963
L-Isoleucine	0.0117098	0.0945723	-0.00693019	0.0105604	0.0146072	0.042882	0.0527884	0.0797888	0.0117098
L-Serine	-0.101428	-0.0570736	-0.111958	-0.101749	-0.096657	-0.034748	-0.0700398	0.0404396	-0.100047
L-Acetylcarnitine	0.0522449	0.0636955	0.0442319	0.0416308	0.0874828	0.123671	0.0616759	0.124667	0.0522449
N6-Acetyl-L-lysine*	0.0546185	0.0916611	0.0416923	0.0504088	0.0668884	0.083527	0.0764082	0.11485	0.0546304
Pantothenic acid	0.0273029	0.0714431	0.0148398	0.0284111	0.022323	-0.0423378	0.031308	-0.171288	0.0208152
Thiamine	0.0124034	0.0539719	-0.00165014	-0.0020431	0.0626698	-0.0224908	0.00450594	-0.105569	0.0101769
Thyroxine	0.0280341	-0.018445	0.0354471	0.00799672	0.133666	0.0855456	0.0322282	0.0998591	0.0260862
Uric acid	0.0273382	0.0427042	0.0251719	0.00774504	0.0998431	0.0554666	0.0779333	0.0780606	0.0284825
Urocanic acid	-0.010481	0.0192114	-0.0177723	-0.0125045	-0.00501953	0.0370997	0.0143351	0.0509029	-0.00991033
Allantoin	0.0301586	0.0168959	0.0341272	0.0204954	0.064782	0.141458	0.0732812	0.204615	0.0283786
3-Methylhistidine*	0.019008	0.0818435	0.00184152	0.0023725	0.116349	0.005993	0.0586413	0.0179109	0.0337893
Creatinine	0.00465862	0.0304602	-0.00848841	-0.00203753	0.0317444	0.0911763	0.0404431	0.101074	0.0026314
C18:2 CE*	-0.052805	-0.0709045	-0.0579054	-0.0577558	-0.0286221	-0.0229506	-0.0256051	-0.0464971	-0.0531645
Cytosine*	0.0273217	-0.00642425	0.0313928	0.0481085	-0.0342057	0.0766349	0.0562063	0.0989526	0.0255927
Deoxycholic acid glycine conjugate*	0.012444	0.0490776	0.00717766	0.0142582	0.00413908	0.0246401	0.0503786	0.0881669	0.0114968
L-Glutamine	-0.0144127	0.0330147	-0.0205497	-0.0171004	-0.00747355	-0.0214806	0.0421342	0.0192188	-0.0144127
Decanoylcarnitine	-0.00567051	0.0349725	-0.0177094	0.0104651	-0.0610896	0.0159678	-0.000592022	0.0393188	-0.00567051
C16:1 CE*	0.106985	0.129639	0.104825	0.116256	0.0636648	0.10349	0.130362	0.148241	0.106985
L-Leucine	0.00463104	0.0732322	-0.00954634	0.00154424	0.0115638	0.0120106	0.0426496	0.045683	0.00463104
Isovalerylcarnitine	0.00141989	0.107017	-0.0161123	-0.00148207	0.00320777	0.0739658	0.0503303	0.0461146	0.00141989
L-Methionine	-0.0122038	0.0426883	-0.0211581	-0.0102988	-0.0141315	0.0392375	0.0340531	0.0586883	-0.0122038
1-Methylnicotinamide	-0.0433497	-0.0772235	-0.0316909	-0.0414179	-0.0443371	-0.116796	-0.102523	-0.119528	-0.0433497
C6 carnitine	0.0181203	0.0715147	0.00284196	0.0271051	-0.00658406	0.0477922	0.0310165	-0.00652794	0.0237502
Hippuric acid	-0.0123106	0.0296739	-0.0165835	-0.0274799	0.0381017	0.0783339	0.0105799	0.0047159	-0.00938271
L-Pipecolic acid*	0.00641847	0.081249	-0.0067222	0.0182331	-0.0401455	0.0610094	0.0424196	0.0317728	0.00248464
4-Hydroxyproline	0.0111761	0.0543074	0.0024212	0.0113505	0.0201238	0.0198791	0.0418398	0.0486143	0.0111761
Pseudouridine	0.0793479	0.101893	0.0719546	0.0649006	0.13155	0.156353	0.133465	0.159066	0.0808545
C8 carnitine	-0.00168734	0.0433396	-0.0140594	0.0173136	-0.0730119	0.0167619	-0.00129805	0.0450591	-0.00168734
C3 carnitine	-0.00561999	0.0558791	-0.0186722	-0.025398	0.0507443	0.066556	0.0157325	0.0835442	-0.00561999
Trigonelline	0.000439709	-0.0125183	0.000629211	-0.00978188	0.0326743	0.0493976	-0.0104341	-0.0342372	-0.0011525
L-Valine	-0.00788656	0.0743811	-0.0273807	-0.0159736	0.013898	-0.0159606	0.0171222	0.0134533	-0.00788656
Ribothymidine	-0.0228185	-0.0443596	-0.0220579	-0.0438566	0.0449274	0.0272466	-0.0114339	0.079382	-0.0201294
C16:0 CE	-0.0454483	-0.0612999	-0.052225	-0.0475732	-0.0255413	-0.0458931	-0.0327774	-0.0738958	-0.0454483
7-Methylguanine	0.0624549	0.0939318	0.0541732	0.0697559	0.0265707	0.104423	0.0936842	0.187132	0.0638935
1-Methylhistamine	0.0169452	0.00379669	0.0179031	0.00207837	0.0594175	0.0740823	0.0478428	0.15445	0.0143733
Citrulline	0.0160518	0.0857948	0.000334043	0.011189	0.0344864	0.0575818	0.0584792	0.0349135	0.0160518
DL-2-Aminooctanoic acid*	-0.00848756	-0.00224981	-0.0124128	-0.00774102	-0.0192855	-0.0432566	-0.00146383	-0.0515772	-0.00915106
Biliverdin	-0.0412203	-0.0576821	-0.0278915	-0.0465476	-0.0213457	0.0238415	-0.0210732	0.0621012	-0.0376234
N1-Acetylspermidine	0.0725566	0.0543435	0.0773859	0.0665466	0.0952225	0.245692	0.158555	0.310776	0.0745496
N6,N6,N6-Trimethyl-L-lysine	-0.0157013	0.0534797	-0.0296926	-0.0201341	-0.000308525	0.0329734	0.0359777	0.0523447	-0.0160231
C18:0 SM	0.0146899	0.0106532	0.00872705	0.0101893	0.0278878	0.0588176	-0.00121136	0.0772717	0.0146899
1-Methylguanosine	0.0601846	0.0590974	0.0593124	0.0694036	0.0377369	0.142463	0.0860803	0.220282	0.0609578
Caffeine	-0.0177579	0.0290413	-0.0288306	-0.0275448	0.0190337	0.0211458	-0.0453239	-0.00210167	-0.0200382
Acetaminophen	0.0548629	0.0709575	0.0482585	0.0535423	0.0688627	0.0549934	0.0502749	0.0923932	0.05428
3-Methylxanthine	0.0153499	0.0602112	0.00347544	0.0143151	0.0148803	0.0733496	0.0122787	0.113649	0.0180903
2-Aminoisobutyric acid*	-0.0215238	-0.0280185	-0.00856791	-0.0346696	0.0286679	-0.0578471	-0.00557102	-0.0381289	-0.0215327
7-Methylxanthine	0.00932413	0.0401734	-0.00135172	0.00442154	0.0298192	0.0800468	0.0129672	0.154547	0.00718324
Myristoleic acid	-0.0342387	-0.0689513	-0.0282645	-0.0477314	0.0363094	-0.0263615	-0.0466393	0.0676603	-0.0312129
C4 carnitine	0.0155208	0.0976814	-0.00572181	0.0241215	-0.0155991	0.0942074	0.0469198	0.0568301	0.0155208
C14:1 carnitine*	0.0179122	0.042288	0.00741258	0.0298511	-0.0260238	0.0492063	0.0272073	0.0466642	0.0179122
Palmitoylethanolamide	0.0054764	0.0184557	0.00649098	-0.00850465	0.0903059	0.0244018	-0.0152044	0.0471077	-0.00177907
C12 carnitine	0.00472824	0.0146796	-0.00359246	0.0143811	-0.0298635	0.0414438	0.00948364	0.0565224	0.00472824
C5:1 carnitine	0.00988826	0.00825841	0.00534519	-0.00518267	0.0575347	0.00841885	0.0147571	-0.034947	0.0124126
Cortisone	-0.00687262	-0.0604533	0.00817503	0.00719365	-0.0721574	-0.000168598	0.00454008	0.06138	-0.00409781
1-Methylguanine	0.0206455	0.0254551	0.0148918	0.00590393	0.0812605	0.0255444	0.0393339	0.0501267	0.0167674
N-Acetylornithine	0.0170051	0.0269883	0.0108822	0.0104248	0.0405976	0.0420513	0.0185568	0.0767819	0.0155607
4-Acetamidobutanoic acid	0.0776892	0.136679	0.0650442	0.0650154	0.121825	0.0915516	0.126485	0.103172	0.0773768
21-Deoxycortisol	-0.0370415	-0.0297143	-0.036864	-0.0230702	-0.109822	-0.110116	-0.0279577	-0.0768592	-0.035459
N1-Methyl-2-pyridone-5-carboxamide	-0.0137875	-0.00706546	-0.0125964	-0.0196154	0.0157144	-0.00554681	-0.0321744	-0.0972502	-0.01453
5-Acetylamino-6-amino-3-methyluracil	-0.0161539	0.0149272	-0.0255937	-0.0256987	0.0146428	0.000503459	-0.040167	-0.0464784	-0.0198911
N-a-Acetyl-L-arginine*	-0.00161788	0.048992	-0.0147601	-0.0111275	0.0519698	0.089023	0.0807773	0.00522687	0.00434489
N2,N2-Dimethylguanosine	0.0917417	0.0907522	0.089279	0.0927672	0.0773404	0.140453	0.145382	0.189682	0.094022
Proline betaine	-0.0172493	0.0155285	-0.0309189	-0.0150876	-0.0431655	-0.118991	-0.0224492	-0.0955897	-0.017651
C16:0 Ceramide (d18:1)	0.0817579	0.0846027	0.0750804	0.0772348	0.0884501	0.0683033	0.0670112	0.12153	0.0817579
C22:0 Ceramide (d18:1)	0.00334319	0.011442	0.00225103	0.0080333	-0.034445	-0.0510831	-0.0272208	-0.0504914	0.00334319
C24:1 Ceramide (d18:1)*	0.0518863	0.0293472	0.0516163	0.0558898	0.023437	-0.0520726	0.0105638	-0.0250171	0.0518863
C24:0 Ceramide (d18:1)	-0.00835497	0.0194942	-0.0129714	-0.00397905	-0.0433616	-0.0678558	-0.0491648	-0.0460545	-0.00835497
C14 carnitine	0.0487554	0.0581551	0.0437413	0.0467332	0.0585343	0.0871654	0.0810111	0.102062	0.0488108
C48:0 TAG*	0.0797999	0.0859321	0.0828304	0.0776874	0.0768242	0.0915586	0.112114	0.117981	0.0771293
C50:0 TAG*	0.0813318	0.102188	0.0808258	0.0761351	0.0876443	0.0928974	0.0947548	0.12987	0.0813318
C48:1 TAG*	0.0863142	0.101998	0.0888901	0.0888244	0.0665722	0.0923888	0.102233	0.114445	0.0863142
C50:1 TAG*	0.0824982	0.10547	0.0838026	0.0825273	0.0768869	0.0844219	0.089045	0.126127	0.0824982
C51:2 TAG*	0.0591507	0.0489418	0.063997	0.0477326	0.0963749	0.0790593	0.0631763	0.100745	0.0536769
C52:4 TAG*	-0.0357865	-0.022062	-0.0342003	-0.0427468	-0.00748499	-0.0181655	-0.0619872	-0.0316582	-0.0357865
C52:0 TAG*	0.0754638	0.0799709	0.0779541	0.065393	0.0948425	0.0869186	0.0843139	0.138918	0.0754638
C52:1 TAG*	0.0781193	0.126333	0.0733788	0.0757065	0.0724002	0.0867014	0.071369	0.137279	0.0781193
C52:2 TAG*	0.0533898	0.0818645	0.0540575	0.0535137	0.0512043	0.0482672	0.032155	0.0834965	0.0533898
C54:4 TAG*	-0.0401016	-0.043625	-0.0359155	-0.0476106	-0.011067	-0.0250543	-0.0564091	-0.0303794	-0.0401016
C48:2 TAG*	0.0898388	0.0992968	0.0947539	0.0924525	0.0696044	0.0787819	0.0946045	0.108775	0.0898388
C50:2 TAG*	0.0848182	0.101958	0.0882775	0.0846258	0.0787759	0.0704263	0.0792097	0.115275	0.0848182
C52:3 TAG*	0.00558248	0.0333461	0.00629816	-0.00137271	0.0284675	-0.00583706	-0.0238023	0.00782765	0.00335818
C54:5 TAG*	-0.0183763	0.0315443	-0.03188	-0.0161336	-0.0256305	-0.0817695	-0.0319941	-0.144883	-0.0183836
C54:6 TAG*	-0.0512633	-0.0349872	-0.0564675	-0.0574902	-0.0292725	-0.113401	-0.109576	-0.150527	-0.0512633
C56:8 TAG*	-0.0806619	-0.0525347	-0.0867674	-0.0830542	-0.0733581	-0.158734	-0.117521	-0.208104	-0.0806619
C54:1 TAG*	0.0684785	0.0861546	0.0696752	0.0618239	0.0779001	0.102227	0.0774012	0.147217	0.0684785
C56:1 TAG*	0.0396766	0.0565618	0.0424876	0.0351672	0.0390896	0.0457755	0.0617468	0.0836534	0.0373356
C56:4 TAG*	0.00799054	0.00803456	0.0113262	0.0117597	-0.0117815	-0.0602248	-0.0357584	-0.0114673	0.0152778
C54:2 TAG*	0.0548504	0.073782	0.0577741	0.0516811	0.0518071	0.0811148	0.0492176	0.14154	0.0548504
C56:2 TAG*	0.0437505	0.0702488	0.0456152	0.0440077	0.0285066	0.0542777	0.0485973	0.0838552	0.0437505
C54:3 TAG*	0.0122049	0.0240499	0.0158978	0.00851347	0.0191714	0.0446416	-0.0120129	0.0860004	0.0122049
C56:5 TAG*	0.000801912	-0.0237386	0.00131342	0.000986437	0.0022807	-0.058203	-0.0568112	-0.0633087	0.000801912
C56:3 TAG*	0.0372609	0.0532188	0.0428708	0.0399847	0.0187798	0.017293	0.0166276	0.0778121	0.0372609
C48:3 TAG*	0.0459846	0.0683237	0.0501926	0.0449265	0.0348056	-0.00250972	0.0295519	-0.00207864	0.0459846
C50:3 TAG*	0.0746283	0.110168	0.0774054	0.0743934	0.0673936	0.0744727	0.0645336	0.102252	0.0746283
C50:4 TAG*	0.0279258	0.0548517	0.0261006	0.0279848	0.0178868	-0.0204637	-0.0131894	-0.0202833	0.0301461
C54:7 TAG*	-0.0506854	-0.00395722	-0.0618229	-0.0511562	-0.0569871	-0.111064	-0.0900054	-0.139464	-0.041188
C56:9 TAG*	-0.063398	-0.014884	-0.0742938	-0.0611684	-0.0791598	-0.17057	-0.101166	-0.222104	-0.063398
C56:6 TAG*	-0.000278877	0.0201719	-0.00743071	-0.00186382	0.00735504	-0.0921409	-0.0584138	-0.0930096	-0.000278877
C58:6 TAG*	0.0133779	0.0404768	0.00888131	0.0300744	-0.0417688	-0.117053	-0.066976	-0.118013	0.0122971
C56:7 TAG*	-0.050453	-0.0277694	-0.0547154	-0.0509525	-0.0503671	-0.121431	-0.093932	-0.16709	-0.050453
C58:9 TAG*	-0.0665077	-0.0341391	-0.0723872	-0.0729709	-0.0496497	-0.115405	-0.0625587	-0.166642	-0.0614228
C58:7 TAG*	-0.036303	-0.0357246	-0.0363589	-0.0284157	-0.0505162	-0.157668	-0.10156	-0.197041	-0.0333714
N4-Acetylcytidine	0.0735239	0.107459	0.067901	0.0617055	0.124249	0.187786	0.103045	0.17604	0.0750347
_-N-Phenylacetyl-L-glutamine	0.0265628	0.0441965	0.0290642	0.00843515	0.0959218	0.188411	0.0388301	0.175293	0.0271395
C26 carnitine	-0.023979	0.00084869	-0.0270016	-0.034684	-0.00181368	0.110439	-0.0110573	0.144141	-0.0241601
C20:4 CE	-0.0323207	-0.061316	-0.0351485	-0.0329914	-0.0248343	-0.0533122	-0.0331132	-0.0438157	-0.0323207
C20:5 CE	-0.0414361	-0.0139746	-0.0543478	-0.0359936	-0.0619717	-0.0925929	-0.0515753	-0.126233	-0.0414361
C22:6 CE	-0.0731736	-0.0983938	-0.0691313	-0.0746849	-0.0591144	-0.080634	-0.0613874	-0.133408	-0.0731736
C20:3 CE*	0.0138152	0.00205992	0.00995174	0.0231284	-0.0248682	-0.0247734	-0.00475369	-0.0427052	0.0138152
C32:0 DAG*	0.0775159	0.0910048	0.0799549	0.0909388	0.0176904	0.0663265	0.0783805	0.11993	0.0793635
C32:1 DAG*	0.0705852	0.098132	0.0703894	0.07223	0.0588643	0.0414764	0.0708606	0.0500798	0.0703865
C34:0 DAG*	0.0756368	0.0833601	0.077719	0.0831415	0.0246689	0.0348218	0.0758461	0.0806306	0.0750281
C34:1 DAG*	0.0655641	0.0906699	0.0653	0.0678337	0.0532717	0.0354894	0.0526516	0.0879824	0.0655641
C34:2 DAG*	0.0472994	0.0793566	0.0453664	0.0475026	0.0434281	0.0188598	0.0353485	0.0453359	0.0472994
C34:3 DAG*	0.01537	0.0397246	0.0166993	0.0145209	0.0161266	-0.0316845	0.00111999	-0.0255624	0.0141293
C38:5 DAG*	0.0169552	0.0659588	0.00868723	0.0164855	0.0106063	-0.0907745	-0.0158175	-0.0538018	0.0169552
C36:1 DAG*	0.0822398	0.0950332	0.0829416	0.0876152	0.0555783	0.0750254	0.0727415	0.127798	0.0833484
C36:2 DAG*	0.0582531	0.0781668	0.0592477	0.059747	0.0495781	0.036344	0.0292103	0.0973462	0.0582531
C36:3 DAG*	-0.00641377	0.00285788	-0.00391756	-0.0165359	0.0241741	-0.0527319	-0.0338377	-0.032095	-0.00641377
C36:4 DAG*	-0.0522543	-0.0348181	-0.053657	-0.0594858	-0.0206309	-0.0955185	-0.082668	-0.150015	-0.0514899
C30:0 PC*	0.0659118	0.03805	0.0718976	0.0654503	0.0523171	0.0398123	0.0745852	0.0770023	0.0659118
C30:1 PC*	0.089016	0.104219	0.0887649	0.0961645	0.0482635	0.0824628	0.111084	0.117954	0.0892867
C32:0 PC*	0.0993997	0.0538888	0.103585	0.104154	0.0658629	0.139147	0.105251	0.213376	0.0993997
C32:1 PC*	0.110215	0.123087	0.111273	0.117063	0.0700166	0.0986204	0.114697	0.162986	0.110215
C32:2 PC*	0.0321053	0.0143824	0.0406774	0.0370377	-0.0117286	-0.00188587	0.0255451	0.0325588	0.0321053
C34:4 PC*	0.0158186	0.0223169	0.0147454	0.0214691	-0.0292864	-0.087528	-0.0219257	-0.0742374	0.0158186
C34:1 PC*	0.101393	0.087414	0.104587	0.107139	0.0637263	0.0745299	0.0799911	0.14709	0.101393
C36:4 PC-A*	-0.0126372	-0.0218542	-0.0106604	-0.00741563	-0.0544684	0.0118434	-0.0460162	-0.0112342	-0.0126372
C38:6 PC*	-0.0536966	-0.077961	-0.0464021	-0.0604664	-0.0347456	-0.133906	-0.0944019	-0.198589	-0.0536966
C34:3 PC*	0.0286337	0.015234	0.0335029	0.0341162	-0.0178007	0.0243188	-0.00152585	0.0769917	0.0230618
C36:1 PC*	0.0888851	0.0811829	0.0884231	0.0912464	0.061255	0.0893956	0.0699843	0.126044	0.0888851
C36:2 PC*	0.0275974	0.0224864	0.0254193	0.0304555	0.0029204	0.0848257	0.00909688	0.1169	0.0275974
C38:3 PC*	0.0746258	0.0932409	0.0736142	0.0795533	0.0347956	0.0198268	0.0128147	0.0439037	0.0746258
C38:4 PC*	0.00894802	0.0219516	0.000273469	0.00376388	0.0177954	-0.120957	-0.0685556	-0.111585	0.00894802
C40:6 PC*	-0.0330668	-0.0424592	-0.0282055	-0.0337174	-0.0410655	-0.120158	-0.0700082	-0.185949	-0.0330668
C36:3 PC*	0.0590818	0.037015	0.065769	0.0652139	0.0165527	0.0454304	0.0234713	0.101494	0.0590818
C36:4 PC-B*	0.0275213	0.0152355	0.0275936	0.0228322	0.0381574	-0.0816301	-0.0207001	-0.0372493	0.0275213
C38:2 PC*	0.0600505	0.0669783	0.0593954	0.0647332	0.0143574	-0.000221293	0.0128358	0.0385232	0.0600505
C40:10 PC*	-0.0399226	-0.033549	-0.0390404	-0.037502	-0.0705011	-0.100831	-0.0681637	-0.146437	-0.0399226
C40:9 PC*	-0.0689417	-0.0587053	-0.0680024	-0.0792974	-0.0371692	-0.175957	-0.118348	-0.249516	-0.0689417
C34:0 PE*	0.0395799	0.0176794	0.0442698	0.035284	0.052699	0.0708953	0.0637942	0.0806697	0.0395799
C34:2 PE*	0.0804563	0.083726	0.0850957	0.0807179	0.0690289	0.122341	0.102013	0.174729	0.0808129
C36:4 PE*	0.0842217	0.0801502	0.0875065	0.0788726	0.0998833	0.0837024	0.103479	0.143876	0.0842217
C38:2 PE*	-0.036815	-0.087575	-0.0244195	-0.0460456	-0.00254735	0.013686	-0.0578098	0.0458925	-0.036815
C34:2 PE plasmalogen*	0.0344544	0.0500782	0.0282061	0.0366087	0.0211042	0.00477252	0.0324158	0.0331371	0.0345075
C36:2 PE*	0.0712928	0.0592455	0.0797739	0.0693755	0.0659102	0.0842367	0.084669	0.160818	0.0712928
C38:4 PE*	0.0756157	0.0667153	0.0800389	0.0704236	0.0888276	0.0365989	0.0751158	0.0984883	0.0756157
C40:6 PE*	0.0317296	0.034758	0.0314544	0.0451004	0.00565697	-0.0213235	0.000936895	-0.0513083	0.0331
C36:1 PE plasmalogen*	-0.0152017	-0.0294306	-0.0176015	-0.0275464	0.0490257	0.112421	0.043238	0.133473	-0.0168831
C36:3 PE*	0.0500742	0.0470449	0.056289	0.0492772	0.0391059	0.062823	0.0748991	0.150947	0.0500742
C38:5 PE*	0.0690094	0.0600212	0.0732313	0.0686257	0.0616535	0.0255093	0.0523547	0.10666	0.0689244
C36:2 PE plasmalogen*	0.0423507	0.0559768	0.0341585	0.0397596	0.0481357	0.0704873	0.0448017	0.103048	0.0419051
C38:6 PE*	0.0368464	0.0280444	0.0425454	0.0275885	0.065018	0.0129397	0.0279707	0.00782028	0.0368464
C16:0 SM	0.0310005	0.0467712	0.0197881	0.0299305	0.0238039	0.0861179	0.0209268	0.121965	0.0310005
C18:0 CE	-0.0120829	-0.00796814	-0.0219459	-0.0175918	0.0158665	-0.0257097	-0.0429773	-0.0452377	-0.0120829
C18:3 CE*	0.0172347	-0.010873	0.0149879	0.0254107	-0.021008	0.0253744	0.0135398	0.035856	0.019045
C22:5 CE*	-0.0277186	-0.0225627	-0.0385484	-0.0180611	-0.0543119	-0.0923337	-0.0570886	-0.112948	-0.0286425
C18:2 LPC*	-0.029737	-0.039423	-0.037858	-0.02835	-0.0472789	0.0128018	-0.0214267	0.0184145	-0.029737
C20:5 LPC	-0.0361928	-0.0245596	-0.050211	-0.0382871	-0.0438282	-0.0844011	-0.0219971	-0.114593	-0.0361928
C22:5 LPC*	0.020346	0.0302895	0.0059683	0.0191093	0.00956672	-0.0193686	0.000435016	0.0584266	0.0188658
C16:1 LPC plasmalogen*	-0.0252081	-0.0835624	-0.0233471	-0.0423378	0.0897575	0.0474022	-0.00969291	0.049843	-0.0177775
C46:0 TAG*	0.0764867	0.0903872	0.0789851	0.0763198	0.0640054	0.104336	0.116022	0.130577	0.0732258
C46:1 TAG*	0.0822522	0.0911641	0.0865049	0.0833594	0.0653219	0.0775598	0.0994597	0.100614	0.0822522
C46:2 TAG*	0.0655241	0.0762515	0.0695945	0.0651839	0.0532006	0.0460586	0.0677364	0.0512266	0.0655241
C50:5 TAG*	0.0147034	0.0431323	0.0113017	0.0120644	0.0101021	-0.0407654	-0.0213404	-0.0682986	0.0147034
C50:6 TAG*	0.00981037	0.036581	0.00656885	0.00749764	0.00320464	-0.0547841	-0.0200132	-0.100178	0.00981037
C54:9 TAG*	-0.0355069	0.0182178	-0.051241	-0.0278747	-0.0583683	-0.134925	-0.0648342	-0.160998	-0.0348399
C52:7 TAG*	-0.0211628	0.0134161	-0.0262317	-0.0318948	0.00802624	-0.118918	-0.0598254	-0.163361	-0.0211628
C54:8 TAG*	-0.0465008	-0.00194711	-0.0570616	-0.0479219	-0.054138	-0.128695	-0.0831467	-0.173284	-0.0465008
C58:11 TAG*	-0.0594725	-0.00160763	-0.0729128	-0.0584927	-0.0691169	-0.153197	-0.0731777	-0.195863	-0.0592636
1,7-Dimethyluric acid	0.000108705	0.0447618	-0.0117911	-0.0102787	0.0326297	-0.0019854	-0.021288	-0.0178668	-0.00133236
C34:1 PC plasmalogen*	0.0515259	0.0626664	0.0444724	0.0529321	0.04522	0.141353	0.0802215	0.189333	0.0518603
C34:2 PC plasmalogen*	0.0216922	0.0211955	0.0183578	0.0151504	0.0410699	0.11808	0.0422586	0.156608	0.0216922
C34:3 PC plasmalogen*	-0.0443186	-0.0675687	-0.0433038	-0.0597426	0.018435	0.0741163	-0.0468668	0.072911	-0.0443186
C34:5 PC plasmalogen*	-0.0379958	-0.0387204	-0.0397189	-0.0581258	0.0114172	0.00244851	-0.037572	0.019212	-0.0375752
C36:5 PC plasmalogen-B*	-0.0254114	-0.0269208	-0.0316083	-0.0387906	0.0301648	0.0213867	-0.0294639	0.0205052	-0.0189477
C38:7 PC plasmalogen*	-0.0698179	-0.0441834	-0.0739825	-0.0868722	-0.0248058	-0.0791711	-0.0461906	-0.0985626	-0.0686574
C34:1 PC plasmalogen-B*	0.00902215	0.0355085	-0.00544277	0.00422167	0.0282068	0.139224	0.0363911	0.171369	0.00463689
C36:2 PC plasmalogen*	0.00934263	0.00754805	0.00564358	0.00499645	0.0268137	0.125666	0.0285116	0.170926	0.00934263
C36:3 PC plasmalogen-A*	-0.0325258	-0.0598775	-0.0318077	-0.0544548	0.0484711	0.0772394	-0.0256844	0.100338	-0.0325258
C38:4 PC plasmalogen*	0.0325986	0.0357078	0.0262422	0.0319889	0.0331986	0.111529	0.0377551	0.188649	0.0325986
C36:4 PC plasmalogen*	0.0146632	0.0453761	0.00308693	0.00513652	0.0455545	0.059739	0.0260699	0.120465	0.0179103
C34:3 PE plasmalogen*	-0.00396747	0.00014027	-0.00798852	-0.0150686	0.0313904	0.0172042	-0.0125603	0.00210607	-0.00396747
C38:3 PE plasmalogen*	-0.0467835	-0.0530425	-0.0486333	-0.0624466	0.000219348	0.078898	-0.0475954	0.107625	-0.0518475
C38:5 PE plasmalogen*	0.0051952	0.0195197	-0.00226515	-0.00211361	0.0363012	0.0262192	-0.00256756	0.0545127	0.0051952
C38:6 PE plasmalogen*	-0.0122842	0.0155681	-0.0220134	-0.0197934	0.0120998	-0.053296	-0.0311687	-0.0318179	-0.0122842
C40:7 PE plasmalogen*	-0.0465711	-0.0299433	-0.0497491	-0.0560032	-0.00964361	-0.0558513	-0.0398309	-0.0897615	-0.0465711
C36:5 PE plasmalogen*	-0.0148288	-0.0123137	-0.0180206	-0.0274925	0.0385799	-0.0169712	-0.0251472	-0.00259013	-0.0148288
C38:7 PE plasmalogen*	-0.0603101	-0.0292895	-0.0633432	-0.070726	-0.0235133	-0.097266	-0.0559874	-0.148303	-0.0603101
C36:3 PE plasmalogen*	0.0249355	0.0340383	0.0181691	0.0199804	0.0385545	0.0527147	0.0161185	0.0584093	0.0249355
C36:4 PE plasmalogen*	0.0135443	0.0247535	0.00768552	0.0118484	0.0157151	0.011599	0.00596921	0.00365565	0.0169008
C18:1 LPE*	0.0696927	0.0675991	0.0606762	0.0774321	0.0306869	0.0916064	0.0802905	0.131356	0.0696927
C18:2 LPE*	0.0430937	0.0437293	0.0364428	0.0405761	0.0381225	0.134741	0.0701045	0.175401	0.0430937
C20:4 LPE	0.0638802	0.0595301	0.052475	0.0591218	0.0691131	0.0895555	0.0655759	0.145346	0.0638802
C22:0 LPE	-0.0362168	-0.0725647	-0.0360658	-0.0374428	-0.0474253	-0.0729503	-0.0616818	-0.0955687	-0.0366734
C22:6 LPE	0.00605093	-0.0228922	0.00428476	-0.00288401	0.0265911	0.0223758	0.00500453	-0.00339232	0.00593611
C51:3 TAG*	0.00482416	-0.00196337	0.013369	-0.00936098	0.0581675	0.0392154	-0.0105881	0.0336928	-0.000403487
C49:2 TAG*	0.0693956	0.0693479	0.0737108	0.0647333	0.0781535	0.102287	0.105713	0.112543	0.0687853
C20:0 SM	-0.0406562	-0.0325809	-0.0426038	-0.0337273	-0.0903794	-0.0801735	-0.0828913	-0.0897905	-0.0406562
C24:1 SM*	0.022962	0.0439406	0.0129405	0.0243602	0.007189	0.0627995	0.0311615	0.0784675	0.022962
C34:0 PS*	-0.0161985	0.0407639	-0.0286423	-0.018739	-0.0245996	-0.0438684	-0.0265341	-0.108565	-0.0163439
C4-OH carnitine	0.0467911	0.0742921	0.0374497	0.0505221	0.0294145	0.102031	0.0603958	0.121892	0.0469508
C5-DC carnitine	-0.00676792	-0.00425957	-0.00276053	-0.0294367	0.0650056	0.0651274	0.0150306	0.119467	-0.00675658
C7 carnitine	0.0109683	0.061792	-0.00273622	0.0227425	-0.0274551	0.0594967	0.0261581	0.0475491	0.0134986
Ne,Ne dimethyllysine	-0.0222911	0.0170808	-0.0303462	-0.0392845	0.0228417	0.028268	0.0436439	-0.023102	-0.0234159
C9 carnitine	-0.0326489	0.00686397	-0.042787	-0.0334017	-0.0345783	0.0814771	-0.00678817	0.0808386	-0.0329806
C10:2 carnitine	-0.0291948	0.000341773	-0.0358936	-0.0264808	-0.0378226	-0.00919178	-0.0293554	-0.048641	-0.0240194
C12:1 carnitine*	0.024035	0.0604118	0.0111579	0.0308024	-0.00128643	0.0468296	0.0231022	0.0475197	0.024035
C14:2 carnitine*	-0.0172151	0.0224647	-0.0305721	-0.00447094	-0.0666858	-0.00144425	-0.00504034	-0.0360955	-0.0172151
4-Hydroxyhippuric acid	0.0283645	0.0319338	0.0306837	0.0226848	0.037358	0.0927076	0.0507578	0.111916	0.0265736
N-acetyltryptophan	0.00138131	0.0474332	-0.00448748	-0.0130301	0.0592616	0.0171622	0.00702277	0.0116984	0.000201715
Piperine	-0.0600991	-0.115735	-0.0440282	-0.0726581	-0.00213938	0.0223971	-0.0734696	0.0439026	-0.0610957
C51:0 TAG*	0.0665628	0.0723634	0.0676176	0.0579586	0.0852308	0.0864781	0.0756357	0.101276	0.0587735
C43:0 TAG*	0.0458813	0.0580324	0.0521077	0.0467463	0.0294161	0.0764841	0.0728982	0.0966754	0.0424475
C44:0 TAG*	0.0699019	0.0812409	0.0755003	0.0723686	0.0463087	0.076398	0.0872359	0.101975	0.0696286
C47:2 TAG*	0.066232	0.0733916	0.0703844	0.0672765	0.0518828	0.0757967	0.080371	0.0816381	0.0663388
C43:1 TAG*	0.0569927	0.0693096	0.0609814	0.0594613	0.0335297	0.0845465	0.0752973	0.0910493	0.0608762
C45:1 TAG*	0.0640311	0.0670358	0.0690945	0.0664519	0.0432976	0.0881303	0.0878772	0.10102	0.0647759
C47:1 TAG*	0.0651565	0.0636603	0.0691457	0.0683933	0.0440497	0.116413	0.0987526	0.136329	0.0675318
C49:3 TAG*	0.0424941	0.0527075	0.048141	0.0348952	0.0663118	0.0328617	0.0415201	0.0371786	0.0416704
C51:1 TAG*	0.0579193	0.0709409	0.0575414	0.0506611	0.0734722	0.0836618	0.0647952	0.0879699	0.0496573
C53:2 TAG*	0.0296315	0.0457931	0.0304738	0.018856	0.0653388	0.0385141	-0.00294582	0.0695239	0.0352754
C55:2 TAG*	0.0511814	0.0489432	0.0580519	0.0454467	0.058486	0.0723632	0.0439247	0.107134	0.0480564
C55:3 TAG*	-0.00705982	-0.0545465	0.00807644	-0.0149891	0.0240965	-0.0171143	-0.0356592	0.0310071	-0.00691853
C53:3 TAG*	-0.0382367	-0.0465568	-0.0337926	-0.0558062	0.0258003	-0.0464387	-0.0737646	-0.0824511	-0.0407141
C45:2 TAG*	0.0573092	0.0619533	0.0615839	0.061125	0.0311182	0.0411536	0.0683983	0.0417832	0.0572058
4-Hydroxy-3-methylacetophenone	-0.0594792	-0.054234	-0.0665038	-0.0775588	-0.00217081	-0.0104399	-0.0354211	-0.119902	-0.0593006

## Sheet: source data for figure S2
Outcome	Metabolite	HR (95% CI) without adjusting for incident CVD	HR (95% CI adjusting for incident CVD	Percentage explained by incident CVD, %	P
All-cause mortality	C36:3 PE*	1.05 (1.02, 1.08)	1.05 (1.01, 1.08)	10.7	0.0198
All-cause mortality	C34:2 DAG*	1.05 (1.01, 1.08)	1.04 (1.01, 1.08)	9.8	0.0159
All-cause mortality	Biliverdin	0.96 (0.93, 0.99)	0.96 (0.93, 1.00)	9.5	0.0255
All-cause mortality	C48:3 TAG*	1.05 (1.01, 1.08)	1.04 (1.01, 1.08)	9.4	0.0218
All-cause mortality	4-Acetamidobutanoic acid	1.08 (1.05, 1.11)	1.07 (1.04, 1.11)	9.1	<0.001
All-cause mortality	C20:5 CE	0.96 (0.93, 0.99)	0.96 (0.93, 0.99)	8.9	0.0482
All-cause mortality	C32:1 DAG*	1.07 (1.04, 1.11)	1.07 (1.03, 1.10)	7.2	0.009
All-cause mortality	C43:0 TAG*	1.05 (1.01, 1.08)	1.04 (1.01, 1.08)	7	0.0482
All-cause mortality	C46:2 TAG*	1.07 (1.03, 1.10)	1.06 (1.03, 1.10)	6.6	0.0251
All-cause mortality	C34:5 PC plasmalogen*	0.96 (0.93, 0.99)	0.97 (0.94, 1.00)	6.4	0.1072
All-cause mortality	C45:2 TAG*	1.06 (1.02, 1.09)	1.06 (1.02, 1.09)	6.3	0.0474
All-cause mortality	C36:2 PE*	1.07 (1.04, 1.11)	1.07 (1.04, 1.10)	6.1	0.0351
All-cause mortality	C34:1 DAG*	1.07 (1.03, 1.10)	1.06 (1.03, 1.10)	5.9	0.0384
All-cause mortality	C43:1 TAG*	1.06 (1.02, 1.09)	1.06 (1.02, 1.09)	5.5	0.063
All-cause mortality	C36:2 DAG*	1.06 (1.03, 1.10)	1.06 (1.02, 1.09)	5.5	0.0669
All-cause mortality	C38:2 PC*	1.06 (1.03, 1.10)	1.06 (1.03, 1.09)	5.5	0.0683
All-cause mortality	L-Serine	0.90 (0.87, 0.94)	0.91 (0.87, 0.94)	5.4	0.0198
All-cause mortality	N4-Acetylcytidine	1.08 (1.04, 1.11)	1.07 (1.04, 1.11)	5.2	0.0267
All-cause mortality	C36:3 PC*	1.06 (1.03, 1.10)	1.06 (1.02, 1.09)	5.2	0.0866
All-cause mortality	C38:3 PE plasmalogen*	0.95 (0.92, 0.99)	0.96 (0.93, 0.99)	5.2	0.1199
All-cause mortality	C38:5 PE*	1.07 (1.04, 1.10)	1.07 (1.04, 1.10)	5	0.0677
All-cause mortality	Ureidopropionic acid	1.09 (1.06, 1.13)	1.09 (1.05, 1.12)	4.9	0.0273
All-cause mortality	C52:2 TAG*	1.05 (1.02, 1.09)	1.05 (1.02, 1.09)	4.9	0.1019
All-cause mortality	C18:2 CE*	0.95 (0.92, 0.98)	0.95 (0.92, 0.98)	4.6	0.1223
All-cause mortality	Pseudouridine	1.08 (1.05, 1.12)	1.08 (1.05, 1.11)	4.4	0.0497
All-cause mortality	C16:0 Ceramide (d18:1)	1.09 (1.05, 1.12)	1.08 (1.05, 1.12)	4.2	0.0821
All-cause mortality	N6-Acetyl-L-lysine*	1.06 (1.03, 1.09)	1.05 (1.02, 1.09)	4.2	0.1141
All-cause mortality	L-Threonine	0.94 (0.91, 0.98)	0.94 (0.91, 0.98)	4.2	0.1632
All-cause mortality	C56:2 TAG*	1.04 (1.01, 1.08)	1.04 (1.01, 1.08)	4.2	0.2143
All-cause mortality	C34:2 PE*	1.08 (1.05, 1.12)	1.08 (1.05, 1.11)	4.1	0.0818
All-cause mortality	C50:2 TAG*	1.09 (1.05, 1.13)	1.08 (1.05, 1.12)	4	0.063
All-cause mortality	C45:1 TAG*	1.07 (1.03, 1.10)	1.06 (1.03, 1.10)	4	0.1062
All-cause mortality	C44:0 TAG*	1.07 (1.04, 1.11)	1.07 (1.03, 1.11)	3.9	0.1003
All-cause mortality	C22:6 CE	0.93 (0.90, 0.96)	0.93 (0.90, 0.96)	3.8	0.0876
All-cause mortality	C38:3 PC*	1.08 (1.04, 1.11)	1.07 (1.04, 1.11)	3.8	0.101
All-cause mortality	1-Methylnicotinamide	0.96 (0.93, 0.99)	0.96 (0.93, 0.99)	3.6	0.1995
All-cause mortality	C32:0 DAG*	1.08 (1.05, 1.12)	1.08 (1.04, 1.11)	3.4	0.1091
All-cause mortality	C24:1 Ceramide (d18:1)*	1.05 (1.02, 1.09)	1.05 (1.02, 1.08)	3.4	0.2098
All-cause mortality	C55:2 TAG*	1.05 (1.02, 1.09)	1.05 (1.02, 1.09)	3.4	0.2276
All-cause mortality	C16:0 CE	0.96 (0.93, 0.99)	0.96 (0.93, 0.99)	3.4	0.2467
All-cause mortality	C48:1 TAG*	1.09 (1.05, 1.13)	1.09 (1.05, 1.12)	3.3	0.0854
All-cause mortality	C46:1 TAG*	1.09 (1.05, 1.12)	1.08 (1.05, 1.12)	3.3	0.0958
All-cause mortality	C50:1 TAG*	1.09 (1.05, 1.12)	1.08 (1.05, 1.12)	3.3	0.1067
All-cause mortality	C18:1 LPE*	1.07 (1.04, 1.11)	1.07 (1.04, 1.10)	3.2	0.1323
All-cause mortality	C51:1 TAG*	1.06 (1.02, 1.10)	1.06 (1.02, 1.09)	3.2	0.1779
All-cause mortality	C54:2 TAG*	1.06 (1.02, 1.09)	1.05 (1.02, 1.09)	3.2	0.2086
All-cause mortality	Glycine	0.95 (0.92, 0.99)	0.95 (0.92, 0.99)	3.2	0.2365
All-cause mortality	C50:3 TAG*	1.08 (1.04, 1.11)	1.08 (1.04, 1.11)	3	0.1348
All-cause mortality	C51:0 TAG*	1.07 (1.03, 1.11)	1.07 (1.03, 1.10)	3	0.1653
All-cause mortality	C36:1 DAG*	1.09 (1.05, 1.12)	1.08 (1.05, 1.12)	2.9	0.1413
All-cause mortality	C56:1 TAG*	1.04 (1.01, 1.07)	1.04 (1.01, 1.07)	2.8	0.3062
All-cause mortality	N2,N2-Dimethylguanosine	1.10 (1.06, 1.13)	1.09 (1.06, 1.13)	2.7	0.1281
All-cause mortality	C47:2 TAG*	1.07 (1.03, 1.11)	1.07 (1.03, 1.10)	2.7	0.1859
All-cause mortality	Bilirubin	0.94 (0.91, 0.97)	0.95 (0.92, 0.98)	2.7	0.1878
All-cause mortality	C48:2 TAG*	1.09 (1.06, 1.13)	1.09 (1.05, 1.13)	2.6	0.1298
All-cause mortality	C34:0 DAG*	1.08 (1.04, 1.11)	1.08 (1.04, 1.11)	2.6	0.178
All-cause mortality	C52:0 TAG*	1.08 (1.04, 1.12)	1.08 (1.04, 1.11)	2.5	0.1906
All-cause mortality	C48:0 TAG*	1.08 (1.05, 1.12)	1.08 (1.04, 1.12)	2.3	0.1944
All-cause mortality	C54:1 TAG*	1.07 (1.04, 1.11)	1.07 (1.03, 1.11)	2.3	0.2332
All-cause mortality	C46:0 TAG*	1.08 (1.04, 1.12)	1.08 (1.04, 1.11)	2.1	0.2132
All-cause mortality	C30:1 PC*	1.09 (1.06, 1.13)	1.09 (1.05, 1.13)	2	0.2064
All-cause mortality	C50:0 TAG*	1.08 (1.05, 1.12)	1.08 (1.05, 1.12)	2	0.2157
All-cause mortality	C38:4 PE*	1.08 (1.05, 1.11)	1.08 (1.04, 1.11)	1.8	0.2667
All-cause mortality	C18:2 LPE*	1.04 (1.01, 1.08)	1.04 (1.01, 1.08)	1.6	0.3721
All-cause mortality	C52:1 TAG*	1.08 (1.05, 1.12)	1.08 (1.04, 1.12)	1.5	0.282
All-cause mortality	C36:1 PC*	1.09 (1.06, 1.13)	1.09 (1.06, 1.13)	1.4	0.2749
All-cause mortality	C36:4 PE*	1.09 (1.06, 1.12)	1.09 (1.05, 1.12)	1.4	0.2984
All-cause mortality	C34:3 PC plasmalogen*	0.96 (0.93, 0.99)	0.96 (0.93, 0.99)	1.4	0.3791
All-cause mortality	C30:0 PC*	1.07 (1.03, 1.10)	1.07 (1.03, 1.10)	1.2	0.3368
All-cause mortality	C34:1 PC plasmalogen*	1.05 (1.02, 1.09)	1.05 (1.02, 1.09)	1.2	0.3898
All-cause mortality	C32:1 PC*	1.12 (1.08, 1.16)	1.12 (1.08, 1.15)	1.1	0.284
All-cause mortality	C51:2 TAG*	1.06 (1.03, 1.10)	1.06 (1.02, 1.10)	1.1	0.3776
Cardiovascular mortality	4-Acetamidobutanoic acid	1.12 (1.05, 1.20)	1.05 (0.98, 1.12)	59.1	<0.001
Cardiovascular mortality	C36:3 PE*	1.10 (1.03, 1.18)	1.05 (0.98, 1.12)	52.4	0.007
Cardiovascular mortality	C46:2 TAG*	1.10 (1.03, 1.19)	1.05 (0.98, 1.14)	47.7	0.0108
Cardiovascular mortality	C48:3 TAG*	1.10 (1.03, 1.18)	1.05 (0.98, 1.13)	45.5	0.011
Cardiovascular mortality	C32:1 DAG*	1.13 (1.05, 1.22)	1.07 (0.99, 1.16)	41	0.009
Cardiovascular mortality	C34:2 DAG*	1.11 (1.03, 1.19)	1.07 (0.99, 1.15)	35.8	0.0345
Cardiovascular mortality	C48:1 TAG*	1.11 (1.03, 1.20)	1.07 (0.99, 1.16)	34.2	0.0414
Cardiovascular mortality	C46:1 TAG*	1.11 (1.03, 1.20)	1.07 (1.00, 1.16)	32.7	0.0433
Cardiovascular mortality	C36:2 PE*	1.14 (1.07, 1.22)	1.10 (1.03, 1.17)	29.9	0.023
Cardiovascular mortality	C38:2 PC*	1.11 (1.03, 1.19)	1.08 (1.00, 1.15)	28.1	0.0763
Cardiovascular mortality	C38:5 PE*	1.15 (1.08, 1.22)	1.10 (1.04, 1.18)	28	0.0357
Cardiovascular mortality	C34:2 PE*	1.14 (1.07, 1.22)	1.10 (1.03, 1.17)	28	0.0458
Cardiovascular mortality	L-Serine	0.83 (0.76, 0.91)	0.87 (0.80, 0.95)	27.9	0.0159
Cardiovascular mortality	C48:2 TAG*	1.13 (1.04, 1.22)	1.09 (1.01, 1.18)	26.9	0.0631
Cardiovascular mortality	C34:1 DAG*	1.15 (1.07, 1.24)	1.11 (1.03, 1.19)	26.1	0.0412
Cardiovascular mortality	C50:2 TAG*	1.14 (1.06, 1.23)	1.10 (1.02, 1.19)	25.9	0.0588
Cardiovascular mortality	C36:3 PC*	1.11 (1.03, 1.20)	1.08 (1.01, 1.16)	25.7	0.088
Cardiovascular mortality	C16:0 Ceramide (d18:1)	1.15 (1.08, 1.23)	1.11 (1.04, 1.18)	25.4	0.0387
Cardiovascular mortality	C32:0 DAG*	1.14 (1.06, 1.23)	1.10 (1.02, 1.19)	24.8	0.0634
Cardiovascular mortality	C50:1 TAG*	1.13 (1.05, 1.23)	1.10 (1.02, 1.19)	23.7	0.0878
Cardiovascular mortality	C48:0 TAG*	1.11 (1.03, 1.20)	1.08 (1.00, 1.17)	23.7	0.1159
Cardiovascular mortality	C36:1 DAG*	1.15 (1.07, 1.24)	1.12 (1.04, 1.20)	23	0.0638
Cardiovascular mortality	C22:6 CE	0.90 (0.83, 0.97)	0.92 (0.85, 0.99)	22.6	0.1094
Cardiovascular mortality	C34:0 DAG*	1.15 (1.07, 1.23)	1.11 (1.03, 1.20)	21.5	0.0781
Cardiovascular mortality	C36:2 DAG*	1.14 (1.06, 1.23)	1.11 (1.03, 1.20)	21.4	0.0855
Cardiovascular mortality	C56:3 TAG*	1.10 (1.03, 1.18)	1.08 (1.00, 1.16)	21.4	0.1548
Cardiovascular mortality	C56:2 TAG*	1.10 (1.02, 1.18)	1.07 (1.00, 1.15)	20.9	0.1748
Cardiovascular mortality	C30:1 PC*	1.13 (1.05, 1.22)	1.10 (1.02, 1.19)	19.5	0.1216
Cardiovascular mortality	C50:0 TAG*	1.12 (1.04, 1.21)	1.10 (1.02, 1.19)	19.1	0.144
Cardiovascular mortality	C52:0 TAG*	1.14 (1.06, 1.22)	1.11 (1.03, 1.20)	18.4	0.128
Cardiovascular mortality	C52:2 TAG*	1.12 (1.04, 1.20)	1.09 (1.01, 1.18)	18.2	0.1623
Cardiovascular mortality	C54:1 TAG*	1.13 (1.05, 1.22)	1.11 (1.03, 1.19)	17.4	0.1491
Cardiovascular mortality	C18:1 LPE*	1.11 (1.04, 1.19)	1.09 (1.02, 1.17)	17.1	0.167
Cardiovascular mortality	C54:2 TAG*	1.12 (1.05, 1.20)	1.10 (1.03, 1.18)	16.7	0.16
Cardiovascular mortality	C38:3 PC*	1.14 (1.06, 1.22)	1.11 (1.04, 1.19)	16.4	0.1544
Cardiovascular mortality	C56:1 TAG*	1.10 (1.03, 1.18)	1.08 (1.01, 1.16)	16.3	0.215
Cardiovascular mortality	C50:3 TAG*	1.14 (1.06, 1.23)	1.12 (1.03, 1.21)	14.8	0.1704
Cardiovascular mortality	C55:2 TAG*	1.11 (1.03, 1.20)	1.09 (1.02, 1.18)	13.9	0.2482
Cardiovascular mortality	C52:1 TAG*	1.15 (1.07, 1.23)	1.13 (1.05, 1.21)	13.1	0.186
Cardiovascular mortality	C36:4 PE*	1.15 (1.07, 1.22)	1.13 (1.06, 1.20)	12.9	0.2117
Cardiovascular mortality	C36:1 PC*	1.13 (1.05, 1.21)	1.11 (1.04, 1.19)	12.6	0.227
Cardiovascular mortality	C32:1 PC*	1.17 (1.09, 1.27)	1.15 (1.07, 1.24)	12.4	0.1834
Cardiovascular mortality	C30:0 PC*	1.12 (1.04, 1.20)	1.10 (1.03, 1.18)	12.2	0.225
Cardiovascular mortality	L-Glutamine	0.88 (0.82, 0.94)	0.89 (0.83, 0.95)	10.5	0.2219
Cardiovascular mortality	C38:4 PE*	1.15 (1.08, 1.23)	1.14 (1.07, 1.22)	8	0.2931
Cardiovascular mortality	C32:0 PC*	1.17 (1.09, 1.25)	1.16 (1.08, 1.25)	1.9	0.4425
Cardiovascular mortality	C34:1 PC*	1.15 (1.07, 1.24)	1.15 (1.07, 1.24)	1.5	0.4572
Cardiovascular mortality	Guanidoacetic acid	0.91 (0.84, 0.97)	0.91 (0.84, 0.98)	1.4	0.4711
Cancer mortality	N1-Acetylspermidine	1.13 (1.06, 1.20)	1.12 (1.05, 1.19)	5	0.0763
All-cause mortality	C16:1 CE*	1.11 (1.08, 1.15)	1.11 (1.08, 1.15)	Not mediated	/
All-cause mortality	C34:1 PC*	1.11 (1.07, 1.14)	1.11 (1.07, 1.14)	Not mediated	/
All-cause mortality	C32:0 PC*	1.10 (1.07, 1.14)	1.10 (1.07, 1.14)	Not mediated	/
All-cause mortality	N1-Acetylspermidine	1.08 (1.04, 1.11)	1.08 (1.04, 1.12)	Not mediated	/
All-cause mortality	C49:2 TAG*	1.07 (1.04, 1.11)	1.07 (1.04, 1.11)	Not mediated	/
All-cause mortality	C47:1 TAG*	1.07 (1.03, 1.10)	1.07 (1.03, 1.10)	Not mediated	/
All-cause mortality	C20:4 LPE	1.07 (1.03, 1.10)	1.07 (1.03, 1.10)	Not mediated	/
All-cause mortality	7-Methylguanine	1.06 (1.03, 1.10)	1.07 (1.03, 1.10)	Not mediated	/
All-cause mortality	1-Methylguanosine	1.06 (1.03, 1.10)	1.06 (1.03, 1.10)	Not mediated	/
All-cause mortality	Acetaminophen	1.06 (1.02, 1.09)	1.06 (1.02, 1.09)	Not mediated	/
All-cause mortality	L-Acetylcarnitine	1.05 (1.02, 1.09)	1.05 (1.02, 1.09)	Not mediated	/
All-cause mortality	C14 carnitine	1.05 (1.02, 1.08)	1.05 (1.02, 1.08)	Not mediated	/
All-cause mortality	C4-OH carnitine	1.05 (1.01, 1.08)	1.05 (1.01, 1.08)	Not mediated	/
All-cause mortality	C49:3 TAG*	1.04 (1.01, 1.08)	1.04 (1.01, 1.08)	Not mediated	/
All-cause mortality	C36:2 PE plasmalogen*	1.04 (1.01, 1.08)	1.04 (1.01, 1.08)	Not mediated	/
All-cause mortality	C34:0 PE*	1.04 (1.01, 1.07)	1.04 (1.01, 1.08)	Not mediated	/
All-cause mortality	C40:10 PC*	0.96 (0.93, 0.99)	0.96 (0.93, 0.99)	Not mediated	/
All-cause mortality	C54:4 TAG*	0.96 (0.93, 0.99)	0.96 (0.93, 0.99)	Not mediated	/
All-cause mortality	C20:0 SM	0.96 (0.93, 0.99)	0.96 (0.93, 0.99)	Not mediated	/
All-cause mortality	C54:8 TAG*	0.95 (0.92, 0.99)	0.95 (0.92, 0.98)	Not mediated	/
All-cause mortality	C40:7 PE plasmalogen*	0.95 (0.92, 0.99)	0.95 (0.92, 0.99)	Not mediated	/
All-cause mortality	C56:7 TAG*	0.95 (0.92, 0.98)	0.95 (0.92, 0.98)	Not mediated	/
All-cause mortality	C54:7 TAG*	0.95 (0.92, 0.98)	0.95 (0.92, 0.98)	Not mediated	/
All-cause mortality	C54:6 TAG*	0.95 (0.92, 0.98)	0.95 (0.92, 0.98)	Not mediated	/
All-cause mortality	C36:4 DAG*	0.95 (0.92, 0.98)	0.94 (0.92, 0.98)	Not mediated	/
All-cause mortality	C38:6 PC*	0.95 (0.92, 0.98)	0.95 (0.92, 0.98)	Not mediated	/
All-cause mortality	C58:11 TAG*	0.94 (0.91, 0.97)	0.94 (0.91, 0.97)	Not mediated	/
All-cause mortality	4-Hydroxy-3-methylacetophenone	0.94 (0.91, 0.98)	0.94 (0.91, 0.97)	Not mediated	/
All-cause mortality	Piperine	0.94 (0.91, 0.97)	0.94 (0.91, 0.97)	Not mediated	/
All-cause mortality	C38:7 PE plasmalogen*	0.94 (0.91, 0.97)	0.94 (0.91, 0.97)	Not mediated	/
All-cause mortality	C56:9 TAG*	0.94 (0.91, 0.97)	0.94 (0.91, 0.97)	Not mediated	/
All-cause mortality	C58:9 TAG*	0.94 (0.90, 0.97)	0.93 (0.90, 0.97)	Not mediated	/
All-cause mortality	C40:9 PC*	0.93 (0.90, 0.97)	0.93 (0.90, 0.97)	Not mediated	/
All-cause mortality	C38:7 PC plasmalogen*	0.93 (0.90, 0.96)	0.93 (0.90, 0.97)	Not mediated	/
All-cause mortality	C56:8 TAG*	0.92 (0.89, 0.95)	0.92 (0.89, 0.95)	Not mediated	/
Cardiovascular mortality	Acetaminophen	1.15 (1.08, 1.23)	1.16 (1.09, 1.24)	Not mediated	/
Cardiovascular mortality	C16:1 CE*	1.13 (1.05, 1.21)	1.13 (1.05, 1.21)	Not mediated	/
Cardiovascular mortality	C36:4 PC-B*	1.13 (1.05, 1.21)	1.14 (1.06, 1.22)	Not mediated	/
Cardiovascular mortality	C34:2 PE plasmalogen*	1.12 (1.05, 1.20)	1.13 (1.06, 1.21)	Not mediated	/
Cardiovascular mortality	C36:2 PE plasmalogen*	1.10 (1.03, 1.18)	1.10 (1.03, 1.18)	Not mediated	/
Cardiovascular mortality	C56:8 TAG*	0.90 (0.84, 0.97)	0.90 (0.84, 0.97)	Not mediated	/
Cancer mortality	N2,N2-Dimethylguanosine	1.13 (1.06, 1.20)	1.14 (1.06, 1.21)	Not mediated	/
All-cause mortality	Multi-metabolite profile score	1.26 (1.22, 1.31)	1.26 (1.21, 1.31)	2.6	0.008
Cardiovascular mortality	Multi-metabolite profile score	1.32 (1.21, 1.44)	1.21 (1.10, 1.34)	30.5	<0.001
Cancer mortality	Multi-metabolite profile score	1.20 (1.12, 1.30)	1.22 (1.13, 1.31)	Not mediated	/

## Sheet: source data for figure S3
type	pathway	pval	padj	log2err	ES	NES	size	leadingEdge
Cardiovascular mortality	Triacylglycerols (>56 C or >3 double bonds)	0.000861495	0.00344598	0.477271	-0.508458	-2.1458	21	HMDB0005392, HMDB0005463, HMDB0005448, HMDB0010531, HMDB0005462, HMDB0005471, HMDB0005447, HMDB0010518, HMDB0010498, HMDB0005391, HMDB0010517
Cardiovascular mortality	Cholesterol Esters	0.00296316	0.00866517	0.431708	-0.649726	-2.13699	10	HMDB0006733, HMDB0000610, HMDB0000885, HMDB0006731, HMDB0010375, HMDB0006726, HMDB0010368
Cardiovascular mortality	Amines, amino acids, and derivatives	0.000652578	0.00344598	0.477271	-0.431756	-2.04357	31	HMDB0000187, HMDB0000641, HMDB0000123, HMDB0000168, HMDB0000167, HMDB0004620, HMDB0000562, HMDB0004827, HMDB0000696, HMDB0000904, HMDB0000248, HMDB0000161
Cardiovascular mortality	Carnitines	0.159266	0.238899	0.249247	-0.282511	-1.18098	20	HMDB0013288, HMDB0013325, HMDB0013130, HMDB0013331, HMDB0000651, HMDB0000791, HMDB0000688, HMDB0013238, HMDB0000062, HMDB0006347, HMDB0000824, HMDB0002013, HMDB0002250, HMDB0002014, HMDB0013326, HMDB0002366, HMDB0000705, HMDB0013127, HMDB0005066, HMDB0000201
Cardiovascular mortality	Plasmalogens	0.879425	0.879425	0.0232248	0.233666	0.693876	24	HMDB0008952, HMDB0009082, HMDB0011208, HMDB0011441, HMDB0011252, HMDB0011386, HMDB0011310, HMDB0011442, HMDB0011210, HMDB0011343, HMDB0011220, HMDB0011410
Cardiovascular mortality	Lysophosphatidylethanolamines	0.833791	0.879425	0.036762	0.36518	0.740697	5	HMDB0011506, HMDB0011517, HMDB0011507
Cardiovascular mortality	Nucleosides, nucleotides, and analogues	0.637363	0.764835	0.049094	0.439067	0.890562	5	HMDB0005923, HMDB0001563, HMDB0000767, HMDB0004824
Cardiovascular mortality	Purines and purine derivatives	0.591512	0.764835	0.0509083	0.434599	0.92448	6	HMDB0003282, HMDB0000897, HMDB0001886, HMDB0011103, HMDB0001991, HMDB0000289
Cardiovascular mortality	Phosphatidylcholine	0.0181982	0.0311968	0.352488	0.553635	1.58797	20	HMDB0007873, HMDB0007871, HMDB0007972, HMDB0008047, HMDB0007870, HMDB0008038, HMDB0008138, HMDB0007869, HMDB0008105, HMDB0008270, HMDB0008006, HMDB0007874, HMDB0008048
Cardiovascular mortality	Phosphatidylethanolamine	0.0117536	0.0235072	0.38073	0.663758	1.62277	10	HMDB0009003, HMDB0008937, HMDB0009069, HMDB0008994, HMDB0008928, HMDB0009060, HMDB0009012, HMDB0009102, HMDB0008925
Cardiovascular mortality	Diacylglycerols	0.00361049	0.00866517	0.431708	0.673357	1.69236	11	HMDB0007216, HMDB0007102, HMDB0007100, HMDB0007218, HMDB0007098, HMDB0007099, HMDB0007103, HMDB0007199
Cardiovascular mortality	Triacylglycerols (≤56 C and ≤3 double bonds)	1.21549e-08	1.45859e-07	0.74774	0.708074	2.27286	38	HMDB0005367, HMDB0005377, HMDB0005433, HMDB0005365, HMDB0005395, HMDB0005360, HMDB0005376, HMDB0005403, HMDB0005357, HMDB0005369, HMDB0010412, HMDB0005359, HMDB0005356, HMDB0042226, HMDB0010419, HMDB0005432, HMDB0005396, HMDB0005410, HMDB0010411, HMDB0043170, HMDB0042076, HMDB0005404, HMDB0042063, HMDB0011706, HMDB0031106, HMDB0005362, HMDB0042099, HMDB0042100, HMDB0042104
Cancer mortality	Triacylglycerols (>56 C or >3 double bonds)	3.28182e-05	0.000393818	0.557332	-0.688584	-2.29616	21	HMDB0005391, HMDB0005363, HMDB0005447, HMDB0005370, HMDB0005398, HMDB0005471, HMDB0005458, HMDB0005392, HMDB0010518, HMDB0005448, HMDB0010498, HMDB0005435, HMDB0005385, HMDB0010531, HMDB0010471, HMDB0010517
Cancer mortality	Phosphatidylcholine	0.374372	0.665493	0.10925	-0.320995	-1.05843	20	HMDB0007883, HMDB0008138, HMDB0008006, HMDB0007983, HMDB0008731, HMDB0008511, HMDB0008048, HMDB0007874, HMDB0007991, HMDB0008105, HMDB0008270
Cancer mortality	Diacylglycerols	0.624378	0.771061	0.078921	-0.312262	-0.878597	11	HMDB0007248, HMDB0007219
Cancer mortality	Plasmalogens	1	1	0.0574877	-0.13301	-0.457822	24	HMDB0011384, HMDB0011211, HMDB0011244, HMDB0011214, HMDB0011220, HMDB0011229, HMDB0011343, HMDB0010407, HMDB0011420, HMDB0011441, HMDB0011442, HMDB0011387, HMDB0011252, HMDB0011394, HMDB0011386, HMDB0011410, HMDB0011239, HMDB0008952, HMDB0009016, HMDB0011243, HMDB0011310, HMDB0009082, HMDB0011210
Cancer mortality	Purines and purine derivatives	0.706806	0.771061	0.0553643	0.384184	0.815025	6	HMDB0000289, HMDB0000897
Cancer mortality	Phosphatidylethanolamine	0.695652	0.771061	0.0541201	0.326045	0.823909	10	HMDB0009102, HMDB0009012, HMDB0008937, HMDB0008928, HMDB0009003, HMDB0008994
Cancer mortality	Amines, amino acids, and derivatives	0.411483	0.665493	0.0774768	0.307987	1.02617	31	HMDB0003681, HMDB0000562, HMDB0000641, HMDB0000161, HMDB0000904, HMDB0000043, HMDB0000092, HMDB0000479, HMDB0000172
Cancer mortality	Lysophosphatidylethanolamines	0.443662	0.665493	0.0787114	0.515852	1.03879	5	HMDB0011526, HMDB0011517, HMDB0011506, HMDB0011507
Cancer mortality	Carnitines	0.385762	0.665493	0.0828962	0.344835	1.04311	20	HMDB0013127, HMDB0000201, HMDB0005066, HMDB0013326, HMDB0002014, HMDB0000688, HMDB0013238, HMDB0013130, HMDB0002366, HMDB0013288, HMDB0002250, HMDB0000705, HMDB0000062, HMDB0006347, HMDB0000791, HMDB0000824, HMDB0000651, HMDB0013325, HMDB0002013
Cancer mortality	Cholesterol Esters	0.384615	0.665493	0.0835991	0.420724	1.06316	10	HMDB0000658, HMDB0010370, HMDB0006733, HMDB0000610, HMDB0010368, HMDB0000885, HMDB0006731, HMDB0006726, HMDB0006736, HMDB0010375
Cancer mortality	Nucleosides, nucleotides, and analogues	0.0095011	0.0380044	0.38073	0.807284	1.62566	5	HMDB0004824, HMDB0001563, HMDB0000767
Cancer mortality	Triacylglycerols (≤56 C and ≤3 double bonds)	0.000244329	0.00146597	0.498493	0.571299	1.9929	38	HMDB0010411, HMDB0005359, HMDB0010412, HMDB0005356, HMDB0042063, HMDB0005360, HMDB0042099, HMDB0042098, HMDB0042100, HMDB0005357, HMDB0005376, HMDB0005377, HMDB0011706, HMDB0005367, HMDB0031106, HMDB0042076, HMDB0010419, HMDB0043170, HMDB0005395, HMDB0042104, HMDB0042062, HMDB0005365, HMDB0005403, HMDB0005396, HMDB0005369, HMDB0042226, HMDB0005404, HMDB0005362

## Sheet: source data for figure S5
Metabolite	beta_female	beta_male	beta_male80
Ureidopropionic acid	-0.0884707	-0.0352756	-0.160535
Betaine	-0.0367401	-0.100062	-0.011842
Bilirubin	0.0759501	-0.0525791	0.0119132
L-Carnitine	0.0233417	-0.0553979	-0.0324711
Cortisol	0.0601876	0.113797	0.0175869
Creatine	0.133931	0.121385	0.0533034
Cholesterol	-0.0555445	0.108609	0.0505484
Dimethylglycine	-0.0484539	-0.140731	-0.0832728
Glycine	0.0784317	0.0138344	-0.0456738
Guanidoacetic acid	0.00999132	0.0330974	0.145341
L-Tyrosine	0.0167467	0.0923211	0.0415438
L-Phenylalanine	-0.0169644	-0.0963093	-0.0999046
L-Alanine	-0.0267697	0.131927	0.0946579
L-Proline	-0.0597477	0.0709936	0.0895084
L-Threonine	0.0291193	0.205359	0.134448
L-Asparagine	-0.00976586	0.109925	-0.119075
L-Isoleucine	-0.0325556	0.0144436	-0.00500781
L-Serine	0.123625	0.254329	0.0946884
L-Acetylcarnitine	-0.033623	-0.150437	-0.194283
N6-Acetyl-L-lysine*	-0.0951196	-0.304599	-0.182601
Pantothenic acid	-0.00645366	-0.0634032	-0.0926305
Thiamine	0.0269153	-0.082972	-0.0358742
Thyroxine	-0.0213662	-0.09592	-0.0873758
Uric acid	-0.0282201	-0.143227	0.00589083
Urocanic acid	0.0139659	-0.10241	-0.0385077
Allantoin	-0.0515535	-0.18081	-0.0406704
3-Methylhistidine*	0.0108958	-0.292062	-0.0462647
Creatinine	-0.0140728	-0.17851	-0.111218
C18:2 CE*	0.054587	0.0325602	-0.0144133
Cytosine*	-0.066397	-0.0205948	0.0509371
Deoxycholic acid glycine conjugate*	-0.0199659	-0.0230497	0.0823528
L-Glutamine	-0.033865	-0.0402276	-0.0397269
Decanoylcarnitine	-0.00200541	0.0146594	-0.0559226
C16:1 CE*	-0.1024	-0.048196	-0.0787677
L-Leucine	-0.00467023	0.0496046	0.0165945
Isovalerylcarnitine	0.0108264	-0.0519112	0.0822083
L-Methionine	0.0222375	0.0672848	0.0502946
1-Methylnicotinamide	0.0835391	0.138177	0.101654
C6 carnitine	-0.00566432	-0.0424101	-0.160317
Hippuric acid	0.0629959	-0.0939906	0.0363956
L-Pipecolic acid*	0.0207978	-0.0606678	-0.00455843
4-Hydroxyproline	0.00486011	0.0327574	0.013417
Pseudouridine	-0.117442	-0.280869	-0.230751
C8 carnitine	-0.0187387	0.0444489	-0.0353237
C3 carnitine	0.0386281	-0.0697577	-0.0122522
Trigonelline	0.0731726	-0.107617	0.13076
L-Valine	0.0150157	-0.00220286	0.0256595
Ribothymidine	0.0827879	-0.154764	-0.0188345
C16:0 CE	0.0643371	0.0279795	-0.0384867
7-Methylguanine	-0.115528	-0.0311579	0.0279056
1-Methylhistamine	-0.0351981	-0.165411	-0.052556
Citrulline	0.0371153	-0.0533852	0.0221584
DL-2-Aminooctanoic acid*	-0.00316401	-0.0866631	0.165184
Biliverdin	0.0706732	-0.0686317	-0.101859
N1-Acetylspermidine	-0.162783	-0.20473	-0.294997
N6,N6,N6-Trimethyl-L-lysine	0.0216719	-0.0314878	-0.100453
C18:0 SM	0.0025716	0.0430892	-0.108809
1-Methylguanosine	-0.097391	-0.093778	-0.0476124
Caffeine	0.111193	-0.00751449	0.22553
Acetaminophen	-0.0990823	0.041944	-0.0920926
3-Methylxanthine	0.0390717	-0.0470256	0.0722224
2-Aminoisobutyric acid*	0.0491883	-0.060435	-0.00422859
7-Methylxanthine	0.0504076	-0.0484652	0.0299118
Myristoleic acid	0.0268093	-0.0849193	0.0362691
C4 carnitine	-0.0486817	-0.0340898	-0.0176356
C14:1 carnitine*	-0.0377027	-0.12205	-0.113314
Palmitoylethanolamide	0.0463344	-0.189597	0.0252554
C12 carnitine	-0.00592473	-0.0528167	-0.0710891
C5:1 carnitine	0.0448453	-0.0213567	0.00659181
Cortisone	0.00459658	0.0653531	0.111388
1-Methylguanine	-0.0178253	-0.108547	-0.0305126
N-Acetylornithine	0.0357496	-0.101359	0.0184976
4-Acetamidobutanoic acid	-0.094485	-0.183871	-0.198553
21-Deoxycortisol	0.0506207	0.21548	0.0783914
N1-Methyl-2-pyridone-5-carboxamide	0.0437033	-0.111198	-0.0108631
5-Acetylamino-6-amino-3-methyluracil	0.12953	0.0366135	0.16152
N-a-Acetyl-L-arginine*	0.0117924	-0.0504084	-0.107329
N2,N2-Dimethylguanosine	-0.186868	-0.136126	-0.144868
Proline betaine	0.0176517	0.0579455	-0.00958739
C16:0 Ceramide (d18:1)	-0.105862	0.0147701	-0.134038
C22:0 Ceramide (d18:1)	0.00168129	0.102014	0.0185918
C24:1 Ceramide (d18:1)*	-0.0657275	0.0765884	-0.0401085
C24:0 Ceramide (d18:1)	0.0192418	0.112636	0.0454769
C14 carnitine	-0.0772635	-0.102364	-0.177454
C48:0 TAG*	-0.0614712	-0.0717563	-0.0778703
C50:0 TAG*	-0.0661839	-0.0570764	-0.0707538
C48:1 TAG*	-0.0733592	-0.0671097	-0.0860163
C50:1 TAG*	-0.0748737	-0.0422481	-0.0981866
C51:2 TAG*	0.0123053	-0.093752	-0.103118
C52:4 TAG*	0.0276947	-0.025237	-0.0141558
C52:0 TAG*	-0.0660186	-0.0776201	-0.0344459
C52:1 TAG*	-0.0714262	-0.0184428	-0.0145892
C52:2 TAG*	-0.0385314	-0.0159268	-0.0270443
C54:4 TAG*	0.00673522	-0.0579816	0.0087429
C48:2 TAG*	-0.064592	-0.0654136	-0.083617
C50:2 TAG*	-0.070959	-0.0601455	-0.136075
C52:3 TAG*	0.0186355	0.00576416	-0.0245107
C54:5 TAG*	0.00750793	0.0853223	0.0143537
C54:6 TAG*	0.0631478	0.0423424	0.0246962
C56:8 TAG*	0.116101	0.138134	0.102276
C54:1 TAG*	-0.0592379	-0.0965962	-0.0342942
C56:1 TAG*	-0.0555575	-0.095071	-0.0159225
C56:4 TAG*	-0.0137338	-0.00242417	0.0294654
C54:2 TAG*	-0.0855824	-0.0614827	-0.00131212
C56:2 TAG*	-0.0633456	-0.0868543	-0.0154334
C54:3 TAG*	-0.0366139	-0.0946801	-0.0187976
C56:5 TAG*	0.0654902	0.120164	0.0693534
C56:3 TAG*	-0.0704327	-0.0778357	0.00385799
C48:3 TAG*	-0.0183707	-0.00113505	-0.0110799
C50:3 TAG*	-0.0658217	-0.0683332	-0.085006
C50:4 TAG*	-0.0133775	0.0074167	-0.0275819
C54:7 TAG*	0.0756703	0.0974568	0.0883694
C56:9 TAG*	0.102289	0.16901	0.14527
C56:6 TAG*	0.104815	0.132586	0.0647347
C58:6 TAG*	0.0562481	0.175763	0.0968076
C56:7 TAG*	0.104097	0.112698	0.0856805
C58:9 TAG*	0.111434	0.110976	0.0457399
C58:7 TAG*	0.10816	0.152901	0.093019
N4-Acetylcytidine	-0.133754	-0.24884	-0.123466
_-N-Phenylacetyl-L-glutamine	0.00551946	0.00609986	-0.217515
C26 carnitine	0.0109015	0.052076	0.0438494
C20:4 CE	0.0566579	0.122074	0.0485741
C20:5 CE	0.0695407	0.129655	0.120713
C22:6 CE	0.0647463	0.094053	0.00337057
C20:3 CE*	0.000235321	0.0906262	0.00160957
C32:0 DAG*	-0.109275	0.0669865	0.0176678
C32:1 DAG*	-0.0488753	-0.0382099	-0.0991897
C34:0 DAG*	-0.109267	0.0252068	0.0288975
C34:1 DAG*	-0.0784637	0.0283097	-0.0457868
C34:2 DAG*	-0.0541404	-0.00330935	-0.0741308
C34:3 DAG*	-0.00427913	0.00764369	-0.0627736
C38:5 DAG*	0.0199675	0.161734	0.09787
C36:1 DAG*	-0.104688	0.0135964	0.00999713
C36:2 DAG*	-0.068247	-0.00730503	-0.0115923
C36:3 DAG*	-0.0300979	0.00101218	0.0448789
C36:4 DAG*	0.0466673	0.0447628	0.0289118
C30:0 PC*	-0.0532044	0.000342131	0.0203018
C30:1 PC*	-0.0784397	-0.0528138	-0.0565064
C32:0 PC*	-0.133738	0.0449467	-0.02597
C32:1 PC*	-0.108644	-0.0529477	-0.0852367
C32:2 PC*	-0.0254711	0.053148	0.021769
C34:4 PC*	0.017607	0.156221	0.143703
C34:1 PC*	-0.0981254	0.0324191	-0.00453302
C36:4 PC-A*	0.00852693	0.0904069	0.186668
C38:6 PC*	0.0696111	0.134493	0.062071
C34:3 PC*	-0.0327205	0.0890344	0.101699
C36:1 PC*	-0.0765256	0.0117096	0.0173796
C36:2 PC*	-0.0493368	0.0304929	0.0686402
C38:3 PC*	-0.0601472	0.039674	-0.012362
C38:4 PC*	0.0367001	0.193699	0.115701
C40:6 PC*	0.0122182	0.112302	0.0456654
C36:3 PC*	-0.0845358	-0.0112855	0.038174
C36:4 PC-B*	0.0181763	0.140292	0.102453
C38:2 PC*	-0.05495	0.044031	0.0177133
C40:10 PC*	0.0618616	0.0975794	0.0742123
C40:9 PC*	0.124652	0.127195	0.0575237
C34:0 PE*	-0.0337446	-0.0282311	-0.00584488
C34:2 PE*	-0.105528	-0.0511077	-0.0639362
C36:4 PE*	-0.0821908	-0.00262544	-0.0430695
C38:2 PE*	0.0375536	0.0480306	0.120165
C34:2 PE plasmalogen*	-0.0112164	0.13936	0.0945433
C36:2 PE*	-0.110677	-0.0597133	-0.0183476
C38:4 PE*	-0.0791045	0.0826479	0.0485232
C40:6 PE*	-0.0235766	0.0322086	0.0165997
C36:1 PE plasmalogen*	-0.00274867	-0.0332566	0.0254129
C36:3 PE*	-0.0985977	-0.081584	-0.0162714
C38:5 PE*	-0.0753974	0.0810445	0.0688107
C36:2 PE plasmalogen*	-0.018732	0.139946	0.0455123
C38:6 PE*	-0.0283459	0.049671	-0.0370931
C16:0 SM	-0.0564917	0.0165081	0.0384094
C18:0 CE	0.0576023	0.0508652	-0.0605324
C18:3 CE*	-0.00624322	0.059729	0.0736985
C22:5 CE*	0.0583512	0.131362	0.0552792
C18:2 LPC*	0.0211214	0.0299004	0.152843
C20:5 LPC	0.0530224	0.0683385	0.162737
C22:5 LPC*	-0.00129916	0.17223	0.141523
C16:1 LPC plasmalogen*	0.0208519	0.018037	-0.0252976
C46:0 TAG*	-0.0721355	-0.101426	-0.0620865
C46:1 TAG*	-0.062085	-0.070408	-0.0706858
C46:2 TAG*	-0.0365007	-0.0353287	-0.0444118
C50:5 TAG*	0.00338886	0.0572416	0.0262825
C50:6 TAG*	0.0282319	0.0924068	0.0359943
C54:9 TAG*	0.0817013	0.153573	0.0843746
C52:7 TAG*	0.0593767	0.0983447	0.0505878
C54:8 TAG*	0.0735238	0.121741	0.103521
C58:11 TAG*	0.102357	0.180116	0.108953
1,7-Dimethyluric acid	0.0834979	-0.0407367	0.184506
C34:1 PC plasmalogen*	-0.121062	-0.0347815	0.0165703
C34:2 PC plasmalogen*	-0.0125018	-0.00204843	0.0224424
C34:3 PC plasmalogen*	0.0877397	0.0497491	0.076636
C34:5 PC plasmalogen*	0.105168	0.160014	0.0613058
C36:5 PC plasmalogen-B*	0.0790574	0.159816	0.0809133
C38:7 PC plasmalogen*	0.112141	0.165875	0.101181
C34:1 PC plasmalogen-B*	4.83931e-05	0.0842708	0.0446091
C36:2 PC plasmalogen*	-0.0598376	-0.00223846	0.0515178
C36:3 PC plasmalogen-A*	0.0868312	0.00557114	0.0389947
C38:4 PC plasmalogen*	-0.0753063	0.115767	0.055894
C36:4 PC plasmalogen*	0.00940047	0.0376628	0.0893054
C34:3 PE plasmalogen*	0.0307175	0.0611927	0.03995
C38:3 PE plasmalogen*	0.0945145	0.0856559	0.119861
C38:5 PE plasmalogen*	0.0324458	0.21716	0.116042
C38:6 PE plasmalogen*	0.0896845	0.223469	0.138339
C40:7 PE plasmalogen*	0.0696589	0.171582	0.0674963
C36:5 PE plasmalogen*	0.076659	0.171348	0.084269
C38:7 PE plasmalogen*	0.120155	0.135126	0.0713437
C36:3 PE plasmalogen*	-0.00996813	0.109336	0.0688953
C36:4 PE plasmalogen*	0.00899313	0.102006	0.0396407
C18:1 LPE*	-0.0685994	-0.0771721	0.0299625
C18:2 LPE*	-0.0583995	-0.140727	-0.00463743
C20:4 LPE	-0.047192	-0.0303121	-0.0216526
C22:0 LPE	0.0251204	0.200207	0.16066
C22:6 LPE	0.00759437	-0.0203915	-0.103258
C51:3 TAG*	0.0375778	-0.127931	-0.0728457
C49:2 TAG*	-0.0272139	-0.143123	-0.112207
C20:0 SM	0.0615877	0.206282	0.0794828
C24:1 SM*	-0.0462586	0.0422022	-0.000740837
C34:0 PS*	0.0595253	0.0862383	0.138852
C4-OH carnitine	-0.0841265	-0.0580538	-0.0425034
C5-DC carnitine	0.0482976	-0.146805	-0.0861819
C7 carnitine	-0.0197835	-0.029762	-0.0583637
Ne,Ne dimethyllysine	-0.0197678	-0.0724789	-0.0456319
C9 carnitine	0.0721163	-0.00294231	0.0326823
C10:2 carnitine	-0.0111135	-0.0525144	0.0400685
C12:1 carnitine*	-0.0166002	-0.156989	-0.141204
C14:2 carnitine*	0.00101855	-0.0694181	-0.0606602
4-Hydroxyhippuric acid	-0.0705242	-0.00464702	0.0351564
N-acetyltryptophan	0.00276077	-0.172836	0.0398424
Piperine	0.102191	0.0683393	0.0964314
C51:0 TAG*	-0.039602	-0.0877451	-0.0530631
C43:0 TAG*	-0.0547364	-0.0945409	-0.0236997
C44:0 TAG*	-0.0625199	-0.0876284	-0.0469782
C47:2 TAG*	-0.0435245	-0.0705567	-0.0619878
C43:1 TAG*	-0.049874	-0.045979	-0.0433492
C45:1 TAG*	-0.0567594	-0.0748028	-0.0566071
C47:1 TAG*	-0.0459901	-0.0948976	-0.0896854
C49:3 TAG*	-0.0165523	-0.115252	-0.0558581
C51:1 TAG*	-0.0083985	-0.0516524	-0.0964657
C53:2 TAG*	0.00774153	-0.0614665	-0.0189044
C55:2 TAG*	-0.0290779	-0.0480694	0.00605869
C55:3 TAG*	0.0198795	-0.0395296	0.0581491
C53:3 TAG*	0.062876	-0.0367521	0.0343532
C45:2 TAG*	-0.0447492	-0.00507786	-0.0251325
4-Hydroxy-3-methylacetophenone	0.102541	0.0317126	0.0515462

## Sheet: source data for figure S6
Metabolite	beta_NHS_NHSII_HPFS	beta_pred
Ureidopropionic acid	0.0870052	0.0648852
Betaine	-0.00374073	-0.0228806
Bilirubin	-0.057392	-0.065896
L-Carnitine	-0.00263933	0.0327072
Cortisol	-0.0145958	0.027293
Creatine	-0.0269261	-0.0568248
Cholesterol	0.0395133	0.026703
Dimethylglycine	0.0302781	0.0898266
Glycine	-0.0510781	-0.0953936
Guanidoacetic acid	-0.0312211	0.047127
L-Tyrosine	0.0244465	-0.0606066
L-Phenylalanine	0.00679295	-0.0156629
L-Alanine	-0.0100704	0.0120226
L-Proline	0.0169988	0.0906301
L-Threonine	-0.0615949	-0.10342
L-Asparagine	-0.0158963	0.00779437
L-Isoleucine	0.0117098	0.015358
L-Serine	-0.101428	-0.156385
L-Acetylcarnitine	0.0522449	0.0446795
N6-Acetyl-L-lysine*	0.0546185	0.131195
Pantothenic acid	0.0273029	0.0386951
Thiamine	0.0124034	-0.0686383
Thyroxine	0.0280341	-0.0325882
Uric acid	0.0273382	0.0820502
Urocanic acid	-0.010481	0.0455715
Allantoin	0.0301586	0.129099
Creatinine	0.00465862	0.14088
C18:2 CE*	-0.052805	-0.0597931
Cytosine*	0.0273217	0.130186
L-Glutamine	-0.0144127	0.0969765
Decanoylcarnitine	-0.00567051	0.0646461
C16:1 CE*	0.106985	0.0351786
L-Leucine	0.00463104	-0.0318927
Isovalerylcarnitine	0.00141989	0.00292602
L-Methionine	-0.0122038	0.00361247
1-Methylnicotinamide	-0.0433497	-0.0776733
C6 carnitine	0.0181203	0.0645507
Hippuric acid	-0.0123106	-0.0152958
L-Pipecolic acid*	0.00641847	0.0460855
4-Hydroxyproline	0.0111761	0.0561735
Pseudouridine	0.0793479	0.195331
C8 carnitine	-0.00168734	0.0691842
C3 carnitine	-0.00561999	-0.0133726
L-Valine	-0.00788656	-0.0564412
Ribothymidine	-0.0228185	-0.0509129
C16:0 CE	-0.0454483	-0.0469184
1-Methylhistamine	0.0169452	0.0663387
Citrulline	0.0160518	0.0828819
Biliverdin	-0.0412203	-0.0314385
N1-Acetylspermidine	0.0725566	0.0880851
N6,N6,N6-Trimethyl-L-lysine	-0.0157013	0.0904848
1-Methylguanosine	0.0601846	0.0349291
Caffeine	-0.0177579	0.0493404
Acetaminophen	0.0548629	0.0307917
2-Aminoisobutyric acid*	-0.0215238	0.13075
Myristoleic acid	-0.0342387	-0.0616785
C4 carnitine	0.0155208	0.137002
C12 carnitine	0.00472824	0.0847141
Cortisone	-0.00687262	0.0180651
N-Acetylornithine	0.0170051	0.0220733
4-Acetamidobutanoic acid	0.0776892	0.172176
21-Deoxycortisol	-0.0370415	0.00688806
N-a-Acetyl-L-arginine*	-0.00161788	0.0816194
Proline betaine	-0.0172493	0.0498572
C16:0 Ceramide (d18:1)	0.0817579	0.121693
C22:0 Ceramide (d18:1)	0.00334319	0.0293066
C24:1 Ceramide (d18:1)*	0.0518863	0.0648638
C24:0 Ceramide (d18:1)	-0.00835497	0.0119425
C14 carnitine	0.0487554	0.0867162
C48:0 TAG*	0.0797999	0.0657877
C50:0 TAG*	0.0813318	0.0877063
C48:1 TAG*	0.0863142	0.0131051
C50:1 TAG*	0.0824982	0.0464689
C51:2 TAG*	0.0591507	-0.015836
C52:4 TAG*	-0.0357865	0.0591538
C52:0 TAG*	0.0754638	0.109472
C52:1 TAG*	0.0781193	0.0669006
C52:2 TAG*	0.0533898	-0.00671701
C54:4 TAG*	-0.0401016	-0.00835
C48:2 TAG*	0.0898388	0.0325186
C50:2 TAG*	0.0848182	0.0583591
C52:3 TAG*	0.00558248	-0.00491943
C54:5 TAG*	-0.0183763	0.0415346
C54:6 TAG*	-0.0512633	0.0440827
C56:8 TAG*	-0.0806619	-0.0661471
C54:1 TAG*	0.0684785	0.0693364
C56:1 TAG*	0.0396766	0.0421803
C56:4 TAG*	0.00799054	0.0258844
C54:2 TAG*	0.0548504	0.0318725
C56:2 TAG*	0.0437505	0.0245952
C54:3 TAG*	0.0122049	-0.0314474
C56:5 TAG*	0.000801912	-0.0109043
C56:3 TAG*	0.0372609	0.02436
C48:3 TAG*	0.0459846	0.0315849
C50:3 TAG*	0.0746283	0.0535602
C50:4 TAG*	0.0279258	0.0439036
C54:7 TAG*	-0.0506854	-0.0536976
C56:9 TAG*	-0.063398	-0.0783283
C56:6 TAG*	-0.000278877	-0.0681514
C58:6 TAG*	0.0133779	-0.0182273
C56:7 TAG*	-0.050453	-0.108555
C58:9 TAG*	-0.0665077	-0.0227964
C58:7 TAG*	-0.036303	-0.0159174
N4-Acetylcytidine	0.0735239	0.138032
_-N-Phenylacetyl-L-glutamine	0.0265628	0.0994509
C26 carnitine	-0.023979	0.0509297
C20:4 CE	-0.0323207	-0.12505
C20:5 CE	-0.0414361	-0.0438765
C22:6 CE	-0.0731736	-0.118297
C20:3 CE*	0.0138152	-0.0873503
C32:0 DAG*	0.0775159	0.0575301
C32:1 DAG*	0.0705852	0.00971709
C34:0 DAG*	0.0756368	-0.00594496
C34:1 DAG*	0.0655641	0.0207383
C34:2 DAG*	0.0472994	0.0342489
C34:3 DAG*	0.01537	0.000771715
C38:5 DAG*	0.0169552	-0.00391449
C36:1 DAG*	0.0822398	0.0393048
C36:2 DAG*	0.0582531	0.00597706
C36:3 DAG*	-0.00641377	0.0140348
C36:4 DAG*	-0.0522543	-0.00365124
C30:0 PC*	0.0659118	0.0882112
C30:1 PC*	0.089016	0.0390496
C32:0 PC*	0.0993997	0.155777
C32:1 PC*	0.110215	0.0697192
C32:2 PC*	0.0321053	-0.0111621
C34:4 PC*	0.0158186	-0.0444074
C34:1 PC*	0.101393	0.0420559
C36:4 PC-A*	-0.0126372	0.0135922
C38:6 PC*	-0.0536966	-0.10132
C34:3 PC*	0.0286337	0.0152241
C36:1 PC*	0.0888851	0.0705124
C36:2 PC*	0.0275974	0.0317516
C38:3 PC*	0.0746258	-0.0187812
C38:4 PC*	0.00894802	-0.0735261
C40:6 PC*	-0.0330668	-0.079458
C36:3 PC*	0.0590818	0.030291
C36:4 PC-B*	0.0275213	-0.0462212
C38:2 PC*	0.0600505	0.0468807
C40:10 PC*	-0.0399226	-0.0999604
C40:9 PC*	-0.0689417	-0.114179
C34:0 PE*	0.0395799	0.040465
C34:2 PE*	0.0804563	0.218328
C36:4 PE*	0.0842217	0.153856
C38:2 PE*	-0.036815	-0.0125392
C34:2 PE plasmalogen*	0.0344544	0.00287359
C36:2 PE*	0.0712928	0.138113
C38:4 PE*	0.0756157	0.121913
C40:6 PE*	0.0317296	0.0379108
C36:1 PE plasmalogen*	-0.0152017	0.0700114
C36:3 PE*	0.0500742	0.164459
C38:5 PE*	0.0690094	0.111444
C38:6 PE*	0.0368464	0.0958623
C18:0 CE	-0.0120829	-0.0517919
C18:3 CE*	0.0172347	-0.0123558
C22:5 CE*	-0.0277186	-0.0848498
C18:2 LPC*	-0.029737	-0.0305691
C20:5 LPC	-0.0361928	-0.0627667
C46:0 TAG*	0.0764867	0.0378956
C46:1 TAG*	0.0822522	0.0342008
C46:2 TAG*	0.0655241	0.0316741
C50:5 TAG*	0.0147034	0.0076516
C54:9 TAG*	-0.0355069	-0.067312
C52:7 TAG*	-0.0211628	-0.00742105
C54:8 TAG*	-0.0465008	-0.00975182
C58:11 TAG*	-0.0594725	-0.018395
C34:1 PC plasmalogen*	0.0515259	0.0700085
C34:2 PC plasmalogen*	0.0216922	0.0424112
C34:3 PC plasmalogen*	-0.0443186	-0.0085034
C34:5 PC plasmalogen*	-0.0379958	-0.0559192
C36:5 PC plasmalogen-B*	-0.0254114	-0.0608634
C38:7 PC plasmalogen*	-0.0698179	-0.110482
C34:1 PC plasmalogen-B*	0.00902215	0.0451345
C36:2 PC plasmalogen*	0.00934263	0.0618516
C36:3 PC plasmalogen-A*	-0.0325258	0.0199512
C38:4 PC plasmalogen*	0.0325986	0.00282004
C36:4 PC plasmalogen*	0.0146632	-0.0549981
C34:3 PE plasmalogen*	-0.00396747	0.020539
C38:3 PE plasmalogen*	-0.0467835	-0.0450633
C38:6 PE plasmalogen*	-0.0122842	-0.0784276
C40:7 PE plasmalogen*	-0.0465711	-0.0472778
C36:5 PE plasmalogen*	-0.0148288	-0.0840608
C38:7 PE plasmalogen*	-0.0603101	-0.0942562
C36:3 PE plasmalogen*	0.0249355	0.0121424
C36:4 PE plasmalogen*	0.0135443	0.0198988
C22:0 LPE	-0.0362168	-0.101357
C51:3 TAG*	0.00482416	0.014309
C49:2 TAG*	0.0693956	0.00762953
C20:0 SM	-0.0406562	-0.0404923
C24:1 SM*	0.022962	-0.0095478
C34:0 PS*	-0.0161985	-0.0522522
C4-OH carnitine	0.0467911	0.138821
C5-DC carnitine	-0.00676792	0.00114115
C7 carnitine	0.0109683	0.0708276
C9 carnitine	-0.0326489	0.0598399
4-Hydroxyhippuric acid	0.0283645	-0.0168546
Piperine	-0.0600991	-0.0929642
C51:0 TAG*	0.0665628	0.0640152
C44:0 TAG*	0.0699019	0.0480033
C45:1 TAG*	0.0640311	0.0485494
C47:1 TAG*	0.0651565	0.0391159
C49:3 TAG*	0.0424941	0.0112138
C51:1 TAG*	0.0579193	0.0404173
C53:2 TAG*	0.0296315	-0.0113292
C55:2 TAG*	0.0511814	0.0195932
C55:3 TAG*	-0.00705982	-0.0359233
C53:3 TAG*	-0.0382367	-0.0124741
4-Hydroxy-3-methylacetophenone	-0.0594792	-0.0779501
